# Supplementary material for: STING signaling in vestibular macrophages underlies Ménière’s disease pathogenesis
Source: J Neuroinflammation. 2026 Apr 14;23:161. doi: 10.1186/s12974-026-03812-4 (PMC13200447; doi:10.1186/s12974-026-03812-4)
Supplement: Supplementary file 2 — Supplementary Material 2. [file 12974_2026_3812_MOESM2_ESM.xlsx]

## Sheet: Proteins
Accession	Protein names	Gene names	MW [kDa]	Protein score	Sequence coverage (%)	Unique Peptides	Peptides	PSMs	Abundances
Q86WV6	Stimulator of interferon genes protein	STING1	42.2	4360	64	22	22	103	3.76e+10
P05023	Sodium/potassium-transporting ATPase subunit alpha-1	ATP1A1	112.8	2665	42	27	41	58	9.84e+08
P10809	60 kDa heat shock protein, mitochondrial	HSPD1	61	2450	51	28	28	47	1.32e+09
P07437	Tubulin beta chain	TUBB	49.6	1966	74	4	26	48	1.68e+09
P68363	Tubulin alpha-1B chain	TUBA1B	50.1	1786	59	1	22	37	1.93e+09
P68371	Tubulin beta-4B chain	TUBB4B	49.8	1775	64	1	23	43	1.37e+08
Q71U36	Tubulin alpha-1A chain	TUBA1A	50.1	1749	59	1	22	36	1.83e+07
P11142	Heat shock cognate 71 kDa protein	HSPA8	70.9	1707	37	19	24	42	4.59e+08
P11021	Endoplasmic reticulum chaperone BiP	HSPA5	72.3	1701	41	22	24	35	1.60e+08
Q13885	Tubulin beta-2A chain	TUBB2A	49.9	1683	67	1	24	45	4.74e+07
Q9BVA1	Tubulin beta-2B chain	TUBB2B	49.9	1669	67	1	24	45	3.70e+06
P0DMV8	Heat shock 70 kDa protein 1A	HSPA1A	70	1609	49	26	29	41	1.03e+09
P16615	Sarcoplasmic/endoplasmic reticulum calcium ATPase 2	ATP2A2	114.7	1591	34	30	30	43	3.08e+08
P23588	Eukaryotic translation initiation factor 4B	EIF4B	69.1	1584	40	28	28	46	9.25e+08
P07900	Heat shock protein HSP 90-alpha	HSP90AA1	84.6	1528	33	13	25	36	1.79e+08
P60709	Actin, cytoplasmic 1	ACTB	41.7	1522	55	7	18	36	7.43e+08
P04350	Tubulin beta-4A chain	TUBB4A	49.6	1511	58	2	20	37	3.14e+06
Q14974	Importin subunit beta-1	KPNB1	97.1	1501	33	23	23	37	3.75e+08
P78371	T-complex protein 1 subunit beta	CCT2	57.5	1472	56	26	26	34	1.27e+08
O75688	Protein phosphatase 1B	PPM1B	52.6	1446	55	19	22	38	5.20e+08
Q9BQE3	Tubulin alpha-1C chain	TUBA1C	49.9	1378	56	1	21	32	5.14e+06
P55060	Exportin-2	CSE1L	110.3	1292	30	26	26	31	1.50e+08
P04843	Dolichyl-diphosphooligosaccharide--protein glycosyltransferase subunit 1	RPN1	68.5	1257	61	32	32	38	4.37e+08
P08238	Heat shock protein HSP 90-beta	HSP90AB1	83.2	1221	37	14	26	33	4.81e+08
P50990	T-complex protein 1 subunit theta	CCT8	59.6	1215	54	26	26	30	2.74e+08
P06576	ATP synthase subunit beta, mitochondrial	ATP5F1B	56.5	1179	50	17	17	27	1.92e+08
P55072	Transitional endoplasmic reticulum ATPase	VCP	89.3	1171	44	26	26	31	1.55e+08
P13637	Sodium/potassium-transporting ATPase subunit alpha-3	ATP1A3	111.7	1140	15	1	15	22	1.06e+06
P25705	ATP synthase subunit alpha, mitochondrial	ATP5F1A	59.7	1102	52	25	25	28	3.07e+08
O14980	Exportin-1	XPO1	123.3	1098	25	24	24	32	1.41e+08
P17987	T-complex protein 1 subunit alpha	TCP1	60.3	1093	44	21	21	29	1.98e+08
O14744	Protein arginine N-methyltransferase 5	PRMT5	72.6	1015	38	22	22	33	4.87e+08
P49368	T-complex protein 1 subunit gamma	CCT3	60.5	948	42	22	22	26	2.25e+08
Q99832	T-complex protein 1 subunit eta	CCT7	59.3	946	44	19	19	24	1.24e+08
Q9UJS0	Electrogenic aspartate/glutamate antiporter SLC25A13, mitochondrial	SLC25A13	74.1	826	33	15	19	21	6.48e+07
P35613	Basigin	BSG	42.2	812	22	8	8	17	2.28e+08
O00264	Membrane-associated progesterone receptor component 1	PGRMC1	21.7	783	52	11	13	18	8.69e+08
P27824	Calnexin	CANX	67.5	774	35	20	20	24	1.20e+08
P45880	Voltage-dependent anion-selective channel protein 2	VDAC2	31.5	770	47	13	13	17	5.03e+08
Q9BUF5	Tubulin beta-6 chain	TUBB6	49.8	754	25	2	10	20	3.11e+06
P38646	Stress-70 protein, mitochondrial	HSPA9	73.6	747	25	13	14	16	7.11e+07
P68133	Actin, alpha skeletal muscle	ACTA1	42	727	30	1	12	24	4.80e+07
P21796	Voltage-dependent anion-selective channel protein 1	VDAC1	30.8	701	49	10	10	13	1.06e+08
P68104	Elongation factor 1-alpha 1	EEF1A1	50.1	678	28	5	12	19	4.07e+08
P26641	Elongation factor 1-gamma	EEF1G	50.1	676	37	15	15	21	2.60e+08
P05141	ADP/ATP translocase 2	SLC25A5	32.8	663	42	5	14	21	1.28e+09
P50991	T-complex protein 1 subunit delta	CCT4	57.9	656	36	17	17	19	1.46e+08
P48643	T-complex protein 1 subunit epsilon	CCT5	59.6	642	31	17	17	21	1.40e+08
P35232	Prohibitin 1	PHB1	29.8	637	43	11	11	14	1.04e+08
P08670	Vimentin	VIM	53.6	627	38	16	16	18	6.21e+07
P14625	Endoplasmin	HSP90B1	92.4	617	23	16	16	18	9.43e+07
P06733	Alpha-enolase	ENO1	47.1	612	27	9	11	13	7.59e+07
P98175	RNA-binding protein 10	RBM10	103.5	589	20	14	14	15	6.58e+07
Q02978	Mitochondrial 2-oxoglutarate/malate carrier protein	SLC25A11	34	587	45	11	11	15	4.44e+07
O43592	Exportin-T	XPOT	109.9	587	15	13	13	15	4.27e+07
P61978	Heterogeneous nuclear ribonucleoprotein K	HNRNPK	50.9	565	33	13	13	18	7.15e+07
P08195	4F2 cell-surface antigen heavy chain	SLC3A2	68	553	24	15	15	17	1.09e+08
P22695	Cytochrome b-c1 complex subunit 2, mitochondrial	UQCRC2	48.4	547	35	11	11	15	2.66e+07
P68871	Hemoglobin subunit beta	HBB	16	546	78	10	10	11	1.61e+08
P30153	Serine/threonine-protein phosphatase 2A 65 kDa regulatory subunit A alpha isoform	PPP2R1A	65.3	541	29	15	15	17	1.35e+08
Q15758	Neutral amino acid transporter B(0)	SLC1A5	56.6	537	20	10	10	12	1.37e+08
P07237	Protein disulfide-isomerase	P4HB	57.1	529	26	12	12	15	4.62e+07
P40227	T-complex protein 1 subunit zeta	CCT6A	58	501	31	13	13	13	1.03e+08
Q9Y230	RuvB-like 2	RUVBL2	51.1	499	28	10	10	10	3.17e+07
P52292	Importin subunit alpha-1	KPNA2	57.8	482	19	8	8	10	1.68e+07
P29692	Elongation factor 1-delta	EEF1D	31.1	477	36	7	9	12	1.10e+08
Q16576	Histone-binding protein RBBP7	RBBP7	47.8	476	30	5	9	13	7.38e+07
Q9Y265	RuvB-like 1	RUVBL1	50.2	474	35	12	12	13	3.81e+07
P31943	Heterogeneous nuclear ribonucleoprotein H	HNRNPH1	49.2	471	29	7	10	10	1.07e+08
O60664	Perilipin-3	PLIN3	47	466	27	9	9	10	5.59e+07
Q14152	Eukaryotic translation initiation factor 3 subunit A	EIF3A	166.5	458	10	13	13	15	9.04e+07
Q9Y277	Voltage-dependent anion-selective channel protein 3	VDAC3	30.6	457	41	8	8	8	5.32e+07
Q9Y262	Eukaryotic translation initiation factor 3 subunit L	EIF3L	66.7	453	21	11	11	11	2.49e+07
P42167	Lamina-associated polypeptide 2, isoforms beta/gamma	TMPO	50.6	451	29	10	10	10	4.63e+07
P49411	Elongation factor Tu, mitochondrial	TUFM	49.8	444	23	9	9	11	5.03e+07
P23634	Plasma membrane calcium-transporting ATPase 4	ATP2B4	137.8	442	12	5	13	13	2.26e+07
P12236	ADP/ATP translocase 3	SLC25A6	32.8	438	34	3	11	14	1.22e+08
P20700	Lamin-B1	LMNB1	66.4	431	16	7	9	9	1.12e+07
O95373	Importin-7	IPO7	119.4	429	8	7	7	10	2.56e+07
P23396	40S ribosomal protein S3	RPS3	26.7	422	52	13	13	14	1.11e+08
P06748	Nucleophosmin	NPM1	32.6	411	24	6	6	9	9.61e+07
Q9NS69	Mitochondrial import receptor subunit TOM22 homolog	TOMM22	15.5	411	49	4	4	7	4.82e+07
P46977	Dolichyl-diphosphooligosaccharide--protein glycosyltransferase subunit STT3A	STT3A	80.5	410	11	9	9	12	7.31e+07
P34932	Heat shock 70 kDa protein 4	HSPA4	94.3	409	13	9	9	10	1.77e+07
Q16875	6-phosphofructo-2-kinase/fructose-2,6-bisphosphatase 3	PFKFB3	59.6	409	18	6	9	11	1.28e+07
P12235	ADP/ATP translocase 1	SLC25A4	33	409	34	3	10	15	1.22e+07
O60825	6-phosphofructo-2-kinase/fructose-2,6-bisphosphatase 2	PFKFB2	58.4	397	21	7	10	12	3.42e+07
P20020	Plasma membrane calcium-transporting ATPase 1	ATP2B1	134.6	391	10	3	11	11	1.03e+07
Q9H9B4	Sideroflexin-1	SFXN1	35.6	391	32	10	10	11	8.08e+07
Q15208	Serine/threonine-protein kinase 38	STK38	54.2	387	27	9	11	13	5.85e+07
O95831	Apoptosis-inducing factor 1, mitochondrial	AIFM1	66.9	380	22	10	10	11	2.16e+07
Q05639	Elongation factor 1-alpha 2	EEF1A2	50.4	379	21	1	8	12
Q99613	Eukaryotic translation initiation factor 3 subunit C	EIF3C	105.3	378	11	9	9	10	1.33e+07
Q53GQ0	Very-long-chain 3-oxoacyl-CoA reductase	HSD17B12	34.3	374	38	8	8	9	3.23e+07
Q9P035	Very-long-chain (3R)-3-hydroxyacyl-CoA dehydratase 3	HACD3	43.1	373	29	8	8	10	1.40e+08
O14828	Secretory carrier-associated membrane protein 3	SCAMP3	38.3	372	19	4	4	5	1.00e+07
Q07021	Complement component 1 Q subcomponent-binding protein, mitochondrial	C1QBP	31.3	369	22	5	5	7	6.57e+07
P24534	Elongation factor 1-beta	EEF1B2	24.7	364	50	6	8	9	7.48e+07
P31689	DnaJ homolog subfamily A member 1	DNAJA1	44.8	360	29	8	8	10	5.99e+07
P04844	Dolichyl-diphosphooligosaccharide--protein glycosyltransferase subunit 2	RPN2	69.2	360	17	7	7	9	2.19e+07
Q9Y6E2	eIF5-mimic protein 1	BZW2	48.1	355	22	9	10	11	1.06e+08
Q8TCT9	Minor histocompatibility antigen H13	HM13	41.5	355	21	9	9	11	5.99e+07
O60884	DnaJ homolog subfamily A member 2	DNAJA2	45.7	351	20	9	9	10	3.57e+07
Q14739	Delta(14)-sterol reductase LBR	LBR	70.7	349	14	8	8	9	3.82e+07
Q00325	Phosphate carrier protein, mitochondrial	SLC25A3	40.1	349	22	8	8	12	1.61e+08
Q9UBB4	Ataxin-10	ATXN10	53.5	346	23	10	10	11	4.19e+07
Q96AY3	Peptidyl-prolyl cis-trans isomerase FKBP10	FKBP10	64.2	340	14	8	8	10	2.74e+07
P53396	ATP-citrate synthase	ACLY	120.8	339	11	11	11	11	2.85e+07
Q96A33	PAT complex subunit CCDC47	CCDC47	55.8	335	23	10	10	10	3.53e+07
Q9Y285	Phenylalanine--tRNA ligase alpha subunit	FARSA	57.5	335	12	6	6	7	1.88e+07
O14929	Histone acetyltransferase type B catalytic subunit	HAT1	49.5	327	23	7	7	7	2.40e+07
Q14697	Neutral alpha-glucosidase AB	GANAB	106.8	325	13	11	11	12	2.76e+07
P46782	40S ribosomal protein S5	RPS5	22.9	321	33	8	8	9	3.38e+07
Q8NF37	Lysophosphatidylcholine acyltransferase 1	LPCAT1	59.1	320	18	10	10	10	3.93e+07
Q58FF6	Putative heat shock protein HSP 90-beta 4	HSP90AB4P	58.2	315	10	1	7	9	4.65e+06
P27348	14-3-3 protein theta	YWHAQ	27.7	312	24	2	6	7	7.53e+06
Q99623	Prohibitin-2	PHB2	33.3	311	31	9	9	9	5.90e+07
P61204	ADP-ribosylation factor 3	ARF3	20.6	308	30	3	5	7	1.89e+07
P35813	Protein phosphatase 1A	PPM1A	42.4	304	11	1	4	6	1.13e+06
Q06830	Peroxiredoxin-1	PRDX1	22.1	295	44	6	8	9	9.52e+07
P02768	Albumin	ALB	69.3	293	8	6	6	9	9.79e+08
P63104	14-3-3 protein zeta/delta	YWHAZ	27.7	292	24	2	6	7	2.52e+06
O43175	D-3-phosphoglycerate dehydrogenase	PHGDH	56.6	284	15	7	7	7	3.98e+07
O75746	Electrogenic aspartate/glutamate antiporter SLC25A12, mitochondrial	SLC25A12	74.7	280	12	4	8	8	9.00e+06
P53985	Monocarboxylate transporter 1	SLC16A1	53.9	279	11	6	6	7	5.62e+07
P62258	14-3-3 protein epsilon	YWHAE	29.2	279	26	4	7	8	6.30e+07
P55884	Eukaryotic translation initiation factor 3 subunit B	EIF3B	92.4	277	11	8	8	9	1.48e+07
Q8NC51	Plasminogen activator inhibitor 1 RNA-binding protein	SERBP1	44.9	276	19	6	6	8	1.10e+07
Q53H12	Acylglycerol kinase, mitochondrial	AGK	47.1	273	25	9	9	9	3.76e+07
P02545	Prelamin-A/C	LMNA	74.1	270	12	7	8	8	1.10e+07
O00410	Importin-5	IPO5	123.6	269	9	6	8	8	1.53e+07
P13639	Elongation factor 2	EEF2	95.3	268	10	9	9	9	2.20e+07
Q09028	Histone-binding protein RBBP4	RBBP4	47.6	260	12	1	5	6
P08574	Cytochrome c1, heme protein, mitochondrial	CYC1	35.4	258	15	6	6	7	4.26e+07
P30041	Peroxiredoxin-6	PRDX6	25	258	29	6	6	6	2.13e+07
P18085	ADP-ribosylation factor 4	ARF4	20.5	257	26	4	5	6	2.25e+07
P13929	Beta-enolase	ENO3	47	254	9	1	3	4	2.46e+06
O60763	General vesicular transport factor p115	USO1	107.8	251	6	5	5	5	3.49e+06
P28066	Proteasome subunit alpha type-5	PSMA5	26.4	250	31	6	6	6	1.89e+07
P39656	Dolichyl-diphosphooligosaccharide--protein glycosyltransferase 48 kDa subunit	DDOST	50.8	247	20	7	7	7	2.58e+07
P62987	Ubiquitin-60S ribosomal protein L40	UBA52	14.7	245	34	4	4	6	1.41e+08
P42704	Leucine-rich PPR motif-containing protein, mitochondrial	LRPPRC	157.8	244	6	9	9	9	2.05e+07
P31040	Succinate dehydrogenase [ubiquinone] flavoprotein subunit, mitochondrial	SDHA	72.6	241	12	7	7	7	2.13e+07
Q9BQA1	Methylosome protein 50	WDR77	36.7	241	25	7	7	7	6.76e+07
P25786	Proteasome subunit alpha type-1	PSMA1	29.5	238	29	6	6	7	1.40e+07
P61619	Protein transport protein Sec61 subunit alpha isoform 1	SEC61A1	52.2	236	11	2	5	8	4.37e+07
P00403	Cytochrome c oxidase subunit 2	MT-CO2	25.5	233	22	5	5	5	4.56e+07
Q9UJZ1	Stomatin-like protein 2, mitochondrial	STOML2	38.5	232	16	4	4	4	1.69e+06
Q96KA5	Lipid scramblase CLPTM1L	CLPTM1L	62.2	228	12	5	5	5	1.59e+07
Q9Y2H1	Serine/threonine-protein kinase 38-like	STK38L	54	226	13	4	6	6	8.94e+06
O43707	Alpha-actinin-4	ACTN4	104.8	225	9	6	6	6	4.19e+06
Q92973	Transportin-1	TNPO1	102.3	223	10	8	8	8	3.35e+07
P60228	Eukaryotic translation initiation factor 3 subunit E	EIF3E	52.2	220	18	9	9	9	3.38e+07
Q9H0U4	Ras-related protein Rab-1B	RAB1B	22.2	218	32	4	6	8	2.37e+07
P22234	Bifunctional phosphoribosylaminoimidazole carboxylase/phosphoribosylaminoimidazole succinocarboxamide synthetase	PAICS	47	215	19	8	8	8	3.99e+07
Q9BUA3	Spindlin interactor and repressor of chromatin-binding protein	SPINDOC	41	212	17	4	4	5	2.03e+07
P62826	GTP-binding nuclear protein Ran	RAN	24.4	206	30	6	6	6	5.81e+07
P23246	Splicing factor, proline- and glutamine-rich	SFPQ	76.1	205	8	5	5	5	1.39e+07
O00400	Acetyl-coenzyme A transporter 1	SLC33A1	60.9	205	8	4	4	4	4.20e+06
Q9NXV2	BTB/POZ domain-containing protein KCTD5	KCTD5	26.1	204	21	4	4	5	3.26e+07
Q7Z434	Mitochondrial antiviral-signaling protein	MAVS	56.5	204	12	4	4	4	6.33e+06
P69905	Hemoglobin subunit alpha	HBA2	15.2	203	19	2	2	5	6.15e+06
P62820	Ras-related protein Rab-1A	RAB1A	22.7	203	17	2	4	5	1.02e+06
Q9Y679	Lipid droplet-regulating VLDL assembly factor AUP1	AUP1	45.8	200	16	6	6	6	1.38e+07
P51148	Ras-related protein Rab-5C	RAB5C	23.5	200	29	4	5	5	8.17e+06
P57088	Transmembrane protein 33	TMEM33	28	200	16	4	4	5	7.18e+07
Q3ZCQ8	Mitochondrial import inner membrane translocase subunit TIM50	TIMM50	39.6	199	14	4	4	4	2.23e+06
Q9UBB6	Neurochondrin	NCDN	78.8	198	7	4	4	4	7.44e+06
Q9NWS8	Required for meiotic nuclear division protein 1 homolog	RMND1	51.6	197	12	5	5	5	2.06e+07
P21912	Succinate dehydrogenase [ubiquinone] iron-sulfur subunit, mitochondrial	SDHB	31.6	197	17	4	4	5	1.33e+07
Q86VP6	Cullin-associated NEDD8-dissociated protein 1	CAND1	136.3	196	7	8	8	8	1.03e+07
Q92990	Glomulin	GLMN	68.2	196	8	5	5	5	1.39e+07
P27797	Calreticulin	CALR	48.1	194	18	6	6	7	1.52e+07
Q96ER3	Protein SAAL1	SAAL1	53.5	194	10	5	5	6	2.50e+07
O00303	Eukaryotic translation initiation factor 3 subunit F	EIF3F	37.5	192	13	4	4	4	1.04e+07
Q9H853	Putative tubulin-like protein alpha-4B	TUBA4B	27.5	191	14	1	3	5	1.91e+08
O75947	ATP synthase subunit d, mitochondrial	ATP5PD	18.5	189	31	5	5	6	3.30e+07
Q7L1Q6	eIF5-mimic protein 2	BZW1	48	189	16	7	8	8	2.70e+07
Q13162	Peroxiredoxin-4	PRDX4	30.5	189	17	3	4	5	1.14e+07
Q9Y5L0	Transportin-3	TNPO3	104.1	188	7	5	5	5	1.53e+07
O43169	Cytochrome b5 type B	CYB5B	16.7	187	53	5	5	6	2.75e+07
P14314	Glucosidase 2 subunit beta	PRKCSH	59.4	185	11	5	5	6	1.37e+07
Q9P003	Protein cornichon homolog 4	CNIH4	16.1	183	14	1	1	3	2.18e+07
Q9Y6C9	Mitochondrial carrier homolog 2	MTCH2	33.3	182	22	5	5	5	2.31e+07
Q9Y282	Endoplasmic reticulum-Golgi intermediate compartment protein 3	ERGIC3	43.2	181	19	7	7	7	4.26e+07
P51571	Translocon-associated protein subunit delta	SSR4	19	181	23	3	3	4	1.61e+07
P55786	Puromycin-sensitive aminopeptidase	NPEPPS	103.2	178	7	6	6	6	1.02e+07
Q96JJ7	Protein disulfide-isomerase TMX3	TMX3	51.8	175	18	5	5	5	2.25e+07
P55084	Trifunctional enzyme subunit beta, mitochondrial	HADHB	51.3	174	16	6	6	6	1.26e+07
Q99442	Translocation protein SEC62	SEC62	45.8	174	13	5	5	6	1.12e+07
Q9UIA9	Exportin-7	XPO7	123.8	174	7	8	8	9	1.10e+07
Q92945	Far upstream element-binding protein 2	KHSRP	73.1	170	7	4	4	4	6.81e+06
P16435	NADPH--cytochrome P450 reductase	POR	76.6	170	7	5	5	5	1.93e+07
Q9NZ01	Very-long-chain enoyl-CoA reductase	TECR	36	170	10	3	3	4	1.90e+07
P31930	Cytochrome b-c1 complex subunit 1, mitochondrial	UQCRC1	52.6	169	14	6	6	6	1.18e+07
P06753	Tropomyosin alpha-3 chain	TPM3	32.9	165	13	2	4	4	7.77e+06
O15372	Eukaryotic translation initiation factor 3 subunit H	EIF3H	39.9	164	14	4	4	4	4.06e+06
O14818	Proteasome subunit alpha type-7	PSMA7	27.9	163	21	4	4	4	8.26e+06
P13073	Cytochrome c oxidase subunit 4 isoform 1, mitochondrial	COX4I1	19.6	162	20	3	3	3	4.68e+06
Q14165	Malectin	MLEC	32.2	161	17	4	4	4	6.86e+06
P05026	Sodium/potassium-transporting ATPase subunit beta-1	ATP1B1	35	158	24	5	5	5	3.86e+06
P60891	Ribose-phosphate pyrophosphokinase 1	PRPS1	34.8	158	15	4	4	4	2.32e+07
P43307	Translocon-associated protein subunit alpha	SSR1	32.2	158	12	3	3	4	1.01e+08
Q9Y639	Neuroplastin	NPTN	44.4	156	8	3	3	5	3.71e+07
P24539	ATP synthase F(0) complex subunit B1, mitochondrial	ATP5PB	28.9	153	13	3	3	3	6.85e+06
Q13409	Cytoplasmic dynein 1 intermediate chain 2	DYNC1I2	71.4	153	8	5	5	5	5.97e+06
Q01650	Large neutral amino acids transporter small subunit 1	SLC7A5	55	153	4	2	2	3	6.74e+06
O14773	Tripeptidyl-peptidase 1	TPP1	61.2	153	10	5	5	5	1.18e+07
Q99541	Perilipin-2	PLIN2	48	150	11	4	4	4	7.85e+06
O14880	Microsomal glutathione S-transferase 3	MGST3	16.5	149	18	2	2	2	1.98e+06
P48047	ATP synthase subunit O, mitochondrial	ATP5PO	23.3	148	21	4	4	5	1.43e+07
P04406	Glyceraldehyde-3-phosphate dehydrogenase	GAPDH	36	148	11	3	4	5	1.93e+07
P01111	GTPase NRas	NRAS	21.2	148	23	4	4	4	1.35e+07
Q9Y5M8	Signal recognition particle receptor subunit beta	SRPRB	29.7	148	17	4	4	4	9.72e+06
O15173	Membrane-associated progesterone receptor component 2	PGRMC2	23.8	147	15	1	3	3	5.39e+06
P60468	Protein transport protein Sec61 subunit beta	SEC61B	10	146	38	3	3	4	2.31e+07
Q86Y56	Dynein axonemal assembly factor 5	DNAAF5	93.5	142	5	4	4	4	4.97e+07
O14950	Myosin regulatory light chain 12B	MYL12B	19.8	142	12	2	2	3	1.12e+06
Q15070	Mitochondrial inner membrane protein OXA1L	OXA1L	48.5	141	14	6	6	6	2.69e+07
Q13200	26S proteasome non-ATPase regulatory subunit 2	PSMD2	100.1	141	4	3	3	3	1.06e+06
O15258	Protein RER1	RER1	22.9	141	15	3	3	3	5.35e+06
Q8NEW0	Zinc transporter 7	SLC30A7	41.6	141	13	5	5	5	2.04e+07
P32189	Glycerol kinase	GK	61.2	140	8	4	4	4	6.58e+06
P15531	Nucleoside diphosphate kinase A	NME1	17.1	139	37	1	4	5	5.61e+05
O96005	Putative lipid scramblase CLPTM1	CLPTM1	76	138	5	3	3	3	5.47e+06
P62805	Histone H4	H4C16	11.4	138	33	3	3	3	1.34e+07
O14735	CDP-diacylglycerol--inositol 3-phosphatidyltransferase	CDIPT	23.5	136	16	3	3	3	4.02e+06
Q99720	Sigma non-opioid intracellular receptor 1	SIGMAR1	25.1	136	9	2	2	3	7.61e+06
O75821	Eukaryotic translation initiation factor 3 subunit G	EIF3G	35.6	135	16	4	4	4	6.03e+06
P07195	L-lactate dehydrogenase B chain	LDHB	36.6	135	16	5	5	5	1.07e+07
P49006	MARCKS-related protein	MARCKSL1	19.5	135	18	3	3	3	1.58e+07
P53007	Tricarboxylate transport protein, mitochondrial	SLC25A1	34	134	14	4	4	4	7.09e+06
O15260	Surfeit locus protein 4	SURF4	30.4	133	10	2	2	3	8.31e+06
P22392	Nucleoside diphosphate kinase B	NME2	17.3	132	31	1	4	5	3.27e+07
Q13445	Transmembrane emp24 domain-containing protein 1	TMED1	25.2	132	17	3	3	4	1.79e+07
Q9UM00	Calcium load-activated calcium channel	TMCO1	27.1	131	13	3	3	3	3.43e+07
Q6NUQ4	Transmembrane protein 214	TMEM214	77.1	131	8	4	4	5	7.08e+06
P61221	ATP-binding cassette sub-family E member 1	ABCE1	67.3	130	8	4	4	4	8.86e+06
P52597	Heterogeneous nuclear ribonucleoprotein F	HNRNPF	45.6	130	12	1	4	4	8.45e+05
P60900	Proteasome subunit alpha type-6	PSMA6	27.4	128	17	4	4	4	8.96e+06
P10599	Thioredoxin	TXN	11.7	128	21	2	2	2	8.60e+06
Q07065	Cytoskeleton-associated protein 4	CKAP4	66	126	8	4	4	5	4.32e+06
P84085	ADP-ribosylation factor 5	ARF5	20.5	125	13	1	3	4	7.02e+05
P30519	Heme oxygenase 2	HMOX2	36	124	8	2	2	3	5.50e+06
P24390	ER lumen protein-retaining receptor 1	KDELR1	24.5	124	14	2	2	2	3.49e+06
P20339	Ras-related protein Rab-5A	RAB5A	23.6	123	16	2	3	3	3.30e+06
P25205	DNA replication licensing factor MCM3	MCM3	90.9	122	3	3	3	3	6.01e+06
O95470	Sphingosine-1-phosphate lyase 1	SGPL1	63.5	122	5	3	3	3	4.93e+06
O15270	Serine palmitoyltransferase 2	SPTLC2	62.9	121	10	4	4	4	5.98e+06
P55209	Nucleosome assembly protein 1-like 1	NAP1L1	45.3	118	7	2	2	2	4.80e+06
Q9BVK6	Transmembrane emp24 domain-containing protein 9	TMED9	27.3	118	12	3	3	4	1.13e+07
P54105	Methylosome subunit pICln	CLNS1A	26.2	117	11	2	2	2	1.46e+07
O15371	Eukaryotic translation initiation factor 3 subunit D	EIF3D	63.9	117	5	2	2	2	2.34e+06
Q7Z4Q2	HEAT repeat-containing protein 3	HEATR3	74.5	117	6	4	4	4	5.89e+06
Q8IYS2	Uncharacterized protein KIAA2013	KIAA2013	69.1	117	8	4	4	4	8.61e+06
P02786	Transferrin receptor protein 1	TFRC	84.8	117	5	3	3	3	3.96e+06
Q96IX5	ATP synthase membrane subunit K, mitochondrial	ATP5MK	6.5	116	43	2	2	2	1.18e+07
P29966	Myristoylated alanine-rich C-kinase substrate	MARCKS	31.5	116	16	3	3	4	1.17e+06
Q969Z0	FAST kinase domain-containing protein 4	TBRG4	70.7	116	5	3	3	3	4.45e+06
P35520	Cystathionine beta-synthase	CBS	60.5	113	7	4	4	4	4.78e+06
Q15084	Protein disulfide-isomerase A6	PDIA6	48.1	113	7	2	2	2	2.16e+06
P19338	Nucleolin	NCL	76.6	112	5	4	4	4	1.14e+07
Q9NTJ5	Phosphatidylinositol-3-phosphatase SAC1	SACM1L	66.9	112	8	4	4	4	6.58e+06
P09493	Tropomyosin alpha-1 chain	TPM1	32.7	112	9	1	3	3	1.44e+06
Q8WWY3	U4/U6 small nuclear ribonucleoprotein Prp31	PRPF31	55.4	111	6	3	3	3	1.72e+06
Q9HD45	Transmembrane 9 superfamily member 3	TM9SF3	67.8	111	8	5	5	5	2.18e+07
Q92542	Nicastrin	NCSTN	78.4	110	4	3	3	3	9.91e+06
Q8N2K0	Lysophosphatidylserine lipase ABHD12	ABHD12	45.1	109	11	4	4	4	6.73e+06
P23528	Cofilin-1	CFL1	18.5	108	22	3	3	3	1.08e+07
O60762	Dolichol-phosphate mannosyltransferase subunit 1	DPM1	29.6	108	11	3	3	3	4.63e+06
A2NJV5	Immunoglobulin kappa variable 2-29	IGKV2-29	13.1	108	17	2	2	2	1.94e+07
Q99627	COP9 signalosome complex subunit 8	COPS8	23.2	106	14	2	2	2	1.04e+06
Q08209	Protein phosphatase 3 catalytic subunit alpha	PPP3CA	58.7	106	9	4	4	4	1.03e+07
Q15293	Reticulocalbin-1	RCN1	38.9	106	7	2	2	2	4.00e+06
Q13185	Chromobox protein homolog 3	CBX3	20.8	105	17	3	3	3	5.76e+06
Q92620	Pre-mRNA-splicing factor ATP-dependent RNA helicase PRP16	DHX38	140.4	105	3	3	3	3
P23284	Peptidyl-prolyl cis-trans isomerase B	PPIB	23.7	105	10	2	2	2	2.01e+06
P32119	Peroxiredoxin-2	PRDX2	21.9	105	15	1	2	2	3.57e+06
Q9NPL8	Complex I assembly factor TIMMDC1, mitochondrial	TIMMDC1	32.2	105	13	3	3	3
Q13263	Transcription intermediary factor 1-beta	TRIM28	88.5	105	3	2	2	2	1.14e+06
P56134	ATP synthase subunit f, mitochondrial	ATP5MF	10.9	104	12	1	1	2	5.69e+06
Q03252	Lamin-B2	LMNB2	69.9	104	6	2	4	4	4.27e+06
P17980	26S proteasome regulatory subunit 6A	PSMC3	49.2	103	6	2	2	2	2.66e+06
P11166	Solute carrier family 2, facilitated glucose transporter member 1	SLC2A1	54	103	5	3	3	3	1.01e+07
P61803	Dolichyl-diphosphooligosaccharide--protein glycosyltransferase subunit DAD1	DAD1	12.5	102	19	2	2	2	2.41e+07
Q13098	COP9 signalosome complex subunit 1	GPS1	55.5	101	4	2	2	2	1.76e+06
Q99714	3-hydroxyacyl-CoA dehydrogenase type-2	HSD17B10	26.9	100	10	2	2	2	5.63e+06
P00338	L-lactate dehydrogenase A chain	LDHA	36.7	100	9	3	3	3	3.49e+06
Q92504	Zinc transporter SLC39A7	SLC39A7	50.1	99	3	2	2	3	1.30e+07
Q01813	ATP-dependent 6-phosphofructokinase, platelet type	PFKP	85.5	98	6	2	4	4	6.50e+06
O95573	Fatty acid CoA ligase Acsl3	ACSL3	80.4	97	4	3	3	3	1.96e+06
P30049	ATP synthase subunit delta, mitochondrial	ATP5F1D	17.5	97	13	2	2	2	3.76e+06
P40939	Trifunctional enzyme subunit alpha, mitochondrial	HADHA	82.9	97	6	3	3	3	7.76e+06
P25788	Proteasome subunit alpha type-3	PSMA3	28.4	97	13	4	4	4	9.02e+06
Q9NVA2	Septin-11	SEPTIN11	49.4	97	5	2	2	3	1.16e+07
P61106	Ras-related protein Rab-14	RAB14	23.9	96	25	3	3	3	1.71e+06
Q9H2V7	Protein spinster homolog 1	SPNS1	56.6	96	7	3	3	3	6.93e+06
O75431	Metaxin-2	MTX2	29.7	95	21	4	4	4	7.35e+06
P11177	Pyruvate dehydrogenase E1 component subunit beta, mitochondrial	PDHB	39.2	95	8	3	3	3	1.04e+07
P62195	26S proteasome regulatory subunit 8	PSMC5	45.6	95	3	1	1	1
Q8WY22	BRI3-binding protein	BRI3BP	27.8	94	7	1	1	1
P60953	Cell division control protein 42 homolog	CDC42	21.2	94	20	3	3	3	1.04e+06
Q9H936	Mitochondrial glutamate carrier 1	SLC25A22	34.4	94	7	3	3	3	1.36e+07
A6NMY6	Putative annexin A2-like protein	ANXA2P2	38.6	93	9	3	3	3	3.84e+06
P17858	ATP-dependent 6-phosphofructokinase, liver type	PFKL	85	93	6	1	3	3	1.33e+06
P30048	Thioredoxin-dependent peroxide reductase, mitochondrial	PRDX3	27.7	93	12	3	3	3	4.05e+06
P35606	Coatomer subunit beta'	COPB2	102.4	92	3	3	3	3	7.30e+06
Q15125	3-beta-hydroxysteroid-Delta(8),Delta(7)-isomerase	EBP	26.3	92	12	2	2	2	1.42e+07
O60518	Ran-binding protein 6	RANBP6	124.6	92	3	1	3	3	1.98e+06
Q8WVM8	Sec1 family domain-containing protein 1	SCFD1	72.3	92	2	1	1	1	1.78e+06
Q12931	Heat shock protein 75 kDa, mitochondrial	TRAP1	80.1	92	3	2	2	2	8.51e+07
Q96RQ1	Endoplasmic reticulum-Golgi intermediate compartment protein 2	ERGIC2	42.5	91	8	2	2	2	5.23e+06
Q15365	Poly(rC)-binding protein 1	PCBP1	37.5	91	6	2	2	2	1.28e+06
Q969V3	Nicalin	NCLN	62.9	90	6	2	2	2	5.76e+05
P28072	Proteasome subunit beta type-6	PSMB6	25.3	90	9	2	2	2	8.74e+06
O75396	Vesicle-trafficking protein SEC22b	SEC22B	24.7	90	10	2	2	2	1.25e+06
Q9UBX3	Mitochondrial dicarboxylate carrier	SLC25A10	31.3	90	18	4	4	4	1.35e+07
O15269	Serine palmitoyltransferase 1	SPTLC1	52.7	90	7	3	3	3	6.68e+06
P60866	40S ribosomal protein S20	RPS20	13.4	89	15	2	2	2	5.71e+06
P20645	Cation-dependent mannose-6-phosphate receptor	M6PR	31	88	5	1	1	1
P49321	Nuclear autoantigenic sperm protein	NASP	85.2	88	5	4	4	4	7.67e+06
O95197	Reticulon-3	RTN3	112.5	88	2	2	2	3	2.51e+07
Q9H9S3	Protein transport protein Sec61 subunit alpha isoform 2	SEC61A2	52.2	87	7	1	4	4
Q15750	TGF-beta-activated kinase 1 and MAP3K7-binding protein 1	TAB1	54.6	87	2	1	1	1	5.02e+06
P07741	Adenine phosphoribosyltransferase	APRT	19.6	86	11	2	2	2	3.73e+06
P12268	Inosine-5'-monophosphate dehydrogenase 2	IMPDH2	55.8	85	12	4	4	4	7.93e+06
P31153	S-adenosylmethionine synthase isoform type-2	MAT2A	43.6	85	8	2	2	2	3.35e+06
O96011	Peroxisomal membrane protein 11B	PEX11B	28.4	84	12	3	3	3	3.83e+06
Q70IA6	MOB kinase activator 2	MOB2	26.9	83	8	2	2	2	5.68e+06
P20674	Cytochrome c oxidase subunit 5A, mitochondrial	COX5A	16.8	82	19	3	3	3	1.71e+07
Q9H4A6	Golgi phosphoprotein 3	GOLPH3	33.8	82	5	1	1	1
P05388	60S acidic ribosomal protein P0	RPLP0	34.3	82	9	3	3	3	4.69e+06
Q9Y4W6	AFG3-like protein 2	AFG3L2	88.5	81	3	3	3	3	4.11e+06
Q9HB40	Retinoid-inducible serine carboxypeptidase	SCPEP1	50.8	81	2	1	1	1	4.77e+06
Q6NUK1	Calcium-binding mitochondrial carrier protein SCaMC-1	SLC25A24	53.3	81	6	3	3	3	3.23e+06
Q96K37	Solute carrier family 35 member E1	SLC35E1	44.7	81	6	1	1	1	1.06e+06
P04075	Fructose-bisphosphate aldolase A	ALDOA	39.4	80	7	2	2	2	4.96e+06
Q9NWW5	Ceroid-lipofuscinosis neuronal protein 6	CLN6	35.9	80	7	1	1	1
Q99805	Transmembrane 9 superfamily member 2	TM9SF2	75.7	80	6	3	3	3	4.48e+06
P54709	Sodium/potassium-transporting ATPase subunit beta-3	ATP1B3	31.5	79	5	1	1	1
O00148	ATP-dependent RNA helicase DDX39A	DDX39A	49.1	79	5	2	2	2	5.89e+06
O14556	Glyceraldehyde-3-phosphate dehydrogenase, testis-specific	GAPDHS	44.5	79	4	1	2	3	1.02e+06
Q96AG4	Leucine-rich repeat-containing protein 59	LRRC59	34.9	79	8	2	2	2	4.97e+06
P62851	40S ribosomal protein S25	RPS25	13.7	79	15	2	2	2	3.57e+06
O60220	Mitochondrial import inner membrane translocase subunit Tim8 A	TIMM8A	11	79	11	1	1	1	9.69e+05
Q9H845	Complex I assembly factor ACAD9, mitochondrial	ACAD9	68.7	78	2	1	1	1	1.72e+06
O75964	ATP synthase subunit g, mitochondrial	ATP5MG	11.4	78	21	2	2	2	4.47e+06
P46060	Ran GTPase-activating protein 1	RANGAP1	63.5	78	4	2	2	2	2.62e+06
Q96A26	Protein FAM162A	FAM162A	17.3	77	12	2	2	2	1.39e+07
P25787	Proteasome subunit alpha type-2	PSMA2	25.9	77	9	2	2	3	6.21e+06
Q8IZP2	Putative protein FAM10A4	ST13P4	27.4	77	8	2	2	2	3.82e+06
O14925	Mitochondrial import inner membrane translocase subunit Tim23	TIMM23	21.9	77	8	1	1	1	1.88e+06
P47985	Cytochrome b-c1 complex subunit Rieske, mitochondrial	UQCRFS1	29.6	77	8	2	2	2	2.77e+06
O43852	Calumenin	CALU	37.1	76	9	3	3	3	1.14e+07
P12532	Creatine kinase U-type, mitochondrial	CKMT1B	47	76	4	2	2	2	8.94e+06
Q9Y6Y0	Influenza virus NS1A-binding protein	IVNS1ABP	71.7	76	5	3	3	3	1.15e+06
Q4G0I0	Protein CCSMST1	CCSMST1	15	75	25	2	2	3	2.22e+06
P30825	High affinity cationic amino acid transporter 1	SLC7A1	67.6	75	5	2	2	2	6.04e+06
O95218	Zinc finger Ran-binding domain-containing protein 2	ZRANB2	37.4	75	6	1	1	1
P23526	Adenosylhomocysteinase	AHCY	47.7	74	3	1	1	1	2.91e+05
Q9H773	dCTP pyrophosphatase 1	DCTPP1	18.7	74	8	1	1	1	2.43e+06
Q9NX40	OCIA domain-containing protein 1	OCIAD1	27.6	74	5	1	1	2	4.43e+06
Q00765	Receptor expression-enhancing protein 5	REEP5	21.5	74	6	1	1	2	7.31e+06
Q9BRR6	ADP-dependent glucokinase	ADPGK	54.1	73	3	1	1	1
A0FGR8	Extended synaptotagmin-2	ESYT2	102.3	73	2	2	2	2	7.35e+05
O76094	Signal recognition particle subunit SRP72	SRP72	74.6	73	3	1	1	1
O95202	Mitochondrial proton/calcium exchanger protein	LETM1	83.3	72	3	2	2	2	1.07e+06
Q9BPW8	Protein NipSnap homolog 1	NIPSNAP1	33.3	72	5	2	2	2	7.14e+06
Q99653	Calcineurin B homologous protein 1	CHP1	22.4	71	6	1	1	1	3.09e+06
Q15006	ER membrane protein complex subunit 2	EMC2	34.8	71	8	2	2	2	1.64e+06
Q92598	Heat shock protein 105 kDa	HSPH1	96.8	71	2	1	1	1	1.08e+06
Q70UQ0	Inhibitor of nuclear factor kappa-B kinase-interacting protein	IKBIP	39.3	71	8	3	3	3	2.76e+06
P14618	Pyruvate kinase PKM	PKM	57.9	71	11	4	4	4	1.78e+07
Q9BVG9	Phosphatidylserine synthase 2	PTDSS2	56.2	71	5	2	2	3	1.67e+07
P13010	X-ray repair cross-complementing protein 5	XRCC5	82.7	71	3	2	2	2	3.01e+06
P61224	Ras-related protein Rap-1b	RAP1B	20.8	70	11	2	2	2	3.18e+06
P20618	Proteasome subunit beta type-1	PSMB1	26.5	69	12	2	2	2	5.34e+06
Q9BVC6	Transmembrane protein 109	TMEM109	26.2	69	7	2	2	2	1.68e+07
Q9HC07	Transmembrane protein 165	TMEM165	34.9	69	8	1	1	1	6.00e+06
Q9Y672	Dolichyl pyrophosphate Man9GlcNAc2 alpha-1,3-glucosyltransferase	ALG6	58.1	68	4	2	2	2	2.81e+06
Q8IZR5	CKLF-like MARVEL transmembrane domain-containing protein 4	CMTM4	25.8	68	8	2	2	2	4.82e+06
Q7Z2K6	Endoplasmic reticulum metallopeptidase 1	ERMP1	100.2	68	2	2	2	2	3.46e+06
Q86UL3	Glycerol-3-phosphate acyltransferase 4	GPAT4	52	68	4	2	2	2	1.93e+06
Q13505	Metaxin-1	MTX1	51.4	68	3	1	1	1	2.24e+06
Q5HYI7	Metaxin-3	MTX3	35.1	68	3	1	1	1	4.79e+05
P51648	Aldehyde dehydrogenase family 3 member A2	ALDH3A2	54.8	67	2	1	1	1	1.84e+06
Q9Y2R0	Cytochrome c oxidase assembly factor 3 homolog, mitochondrial	COA3	11.7	67	19	2	2	3	2.63e+06
Q7L2H7	Eukaryotic translation initiation factor 3 subunit M	EIF3M	42.5	67	9	2	2	3	2.10e+06
Q12905	Interleukin enhancer-binding factor 2	ILF2	43	67	4	1	1	1	2.98e+06
O75352	Mannose-P-dolichol utilization defect 1 protein	MPDU1	26.6	67	6	1	1	1	1.52e+06
Q15363	Transmembrane emp24 domain-containing protein 2	TMED2	22.7	66	9	2	2	3	1.87e+06
Q16778	Histone H2B type 2-E	H2BC21	13.9	65	16	2	2	2	2.67e+07
Q96P70	Importin-9	IPO9	115.9	65	2	2	2	2	1.27e+06
O00483	Cytochrome c oxidase subunit NDUFA4	NDUFA4	9.4	65	22	2	2	2	1.65e+07
Q14257	Reticulocalbin-2	RCN2	36.9	65	5	1	1	1	3.37e+06
Q9HAV4	Exportin-5	XPO5	136.2	65	2	2	2	2
Q14681	BTB/POZ domain-containing protein KCTD2	KCTD2	28.5	64	11	2	2	2	2.99e+06
Q9UHA4	Ragulator complex protein LAMTOR3	LAMTOR3	13.6	64	13	2	2	2	3.84e+06
Q9UNL2	Translocon-associated protein subunit gamma	SSR3	21.1	64	8	1	1	1	4.05e+06
O60830	Mitochondrial import inner membrane translocase subunit Tim17-B	TIMM17B	18.3	64	13	2	2	2	6.63e+06
O43505	Beta-1,4-glucuronyltransferase 1	B4GAT1	47.1	63	4	2	2	2	7.36e+06
P53618	Coatomer subunit beta	COPB1	107.1	63	1	1	1	1
P33992	DNA replication licensing factor MCM5	MCM5	82.2	63	2	1	1	1	1.66e+06
Q9NRP0	Oligosaccharyltransferase complex subunit OSTC	OSTC	16.8	63	8	1	1	1	5.13e+06
Q8TF71	Monocarboxylate transporter 10	SLC16A10	55.5	63	2	1	1	1
P08240	Signal recognition particle receptor subunit alpha	SRPRA	69.8	63	2	1	1	1	6.00e+05
Q9NVH1	DnaJ homolog subfamily C member 11	DNAJC11	63.2	62	4	2	2	2	1.55e+06
Q96N66	Lysophospholipid acyltransferase 7	MBOAT7	52.7	62	3	1	1	1	2.71e+06
Q13724	Mannosyl-oligosaccharide glucosidase	MOGS	91.9	62	3	2	2	2	1.10e+06
Q9Y5I4	Protocadherin alpha-C2	PCDHAC2	109.4	62	1	1	1	1	2.38e+06
P12004	Proliferating cell nuclear antigen	PCNA	28.8	62	8	3	3	3	8.77e+06
Q6P4A7	Sideroflexin-4	SFXN4	38	62	4	1	1	1
Q9Y657	Spindlin-1	SPIN1	29.6	62	8	2	2	2	8.11e+06
Q9C0D9	Ethanolaminephosphotransferase 1	SELENOI	45.2	61	4	1	1	1	1.97e+06
O95881	Thioredoxin domain-containing protein 12	TXNDC12	19.2	61	5	1	1	1	4.32e+06
O60701	UDP-glucose 6-dehydrogenase	UGDH	55	61	9	3	3	3	1.46e+06
Q8N8S7	Protein enabled homolog	ENAH	66.5	60	3	2	2	2	3.00e+06
Q16718	NADH dehydrogenase [ubiquinone] 1 alpha subcomplex subunit 5	NDUFA5	13.5	60	9	1	1	1	2.23e+06
P63208	S-phase kinase-associated protein 1	SKP1	18.6	60	7	1	1	1	2.74e+06
P09234	U1 small nuclear ribonucleoprotein C	SNRPC	17.4	60	13	2	2	2	4.52e+06
Q16563	Synaptophysin-like protein 1	SYPL1	28.5	60	4	1	1	1	2.78e+06
Q96QU8	Exportin-6	XPO6	128.8	60	1	2	2	2	2.44e+06
P54577	Tyrosine--tRNA ligase, cytoplasmic	YARS1	59.1	60	4	2	2	2	3.01e+06
P19256	Lymphocyte function-associated antigen 3	CD58	28.1	59	4	1	1	1	1.97e+06
P12277	Creatine kinase B-type	CKB	42.6	59	2	1	1	1	2.05e+06
Q9UJ14	Glutathione hydrolase 7	GGT7	70.4	59	3	2	2	2	3.80e+06
O00165	HCLS1-associated protein X-1	HAX1	31.6	59	4	1	1	1	2.00e+06
Q8N5Z5	BTB/POZ domain-containing protein KCTD17	KCTD17	35.6	59	4	1	1	1	4.43e+06
Q9UHV9	Prefoldin subunit 2	PFDN2	16.6	59	8	1	1	1	2.43e+06
P61225	Ras-related protein Rap-2b	RAP2B	20.5	59	7	1	1	1	8.15e+05
Q9NQC3	Reticulon-4	RTN4	129.9	59	1	1	1	1	5.03e+06
P00367	Glutamate dehydrogenase 1, mitochondrial	GLUD1	61.4	58	3	2	2	2	2.60e+06
P49721	Proteasome subunit beta type-2	PSMB2	22.8	58	9	2	2	2	2.98e+06
Q96PU8	KH domain-containing RNA-binding protein QKI	QKI	37.6	58	7	3	3	3	7.02e+06
P61019	Ras-related protein Rab-2A	RAB2A	23.5	58	7	1	1	1
Q15019	Septin-2	SEPTIN2	41.5	58	6	2	2	2	5.23e+06
Q9BSF4	Mitochondrial import inner membrane translocase subunit Tim29	TIMM29	29.2	57	12	2	2	2	2.15e+06
Q7Z3C6	Autophagy-related protein 9A	ATG9A	94.4	56	2	2	2	2	1.52e+06
P36542	ATP synthase subunit gamma, mitochondrial	ATP5F1C	33	56	7	2	2	2	5.51e+06
Q969X5	Endoplasmic reticulum-Golgi intermediate compartment protein 1	ERGIC1	32.6	56	8	2	2	2	6.45e+06
P00846	ATP synthase subunit a	MT-ATP6	24.8	56	4	1	1	1	5.60e+06
O95299	NADH dehydrogenase [ubiquinone] 1 alpha subcomplex subunit 10, mitochondrial	NDUFA10	40.7	56	5	2	2	2	9.74e+05
Q9Y3E5	Peptidyl-tRNA hydrolase 2, mitochondrial	PTRH2	19.2	56	8	1	1	1	3.01e+06
Q13347	Eukaryotic translation initiation factor 3 subunit I	EIF3I	36.5	55	4	1	1	1
Q5D862	Filaggrin-2	FLG2	247.9	55	0	1	1	1	6.83e+05
Q96NT5	Proton-coupled folate transporter	SLC46A1	49.7	55	3	1	1	1	2.27e+05
P14678	Small nuclear ribonucleoprotein-associated proteins B and B'	SNRPB	24.6	55	3	1	1	1	4.01e+06
Q3LXA3	Triokinase/FMN cyclase	TKFC	58.9	55	2	1	1	1	2.01e+06
Q8N4V1	ER membrane protein complex subunit 5	MMGT1	14.7	54	18	1	1	1
Q99643	Succinate dehydrogenase cytochrome b560 subunit, mitochondrial	SDHC	18.6	54	5	1	1	3	6.00e+06
Q16181	Septin-7	SEPTIN7	50.6	54	2	1	1	1	2.07e+06
Q5JTV8	Torsin-1A-interacting protein 1	TOR1AIP1	66.2	54	2	1	1	1
Q15029	116 kDa U5 small nuclear ribonucleoprotein component	EFTUD2	109.4	53	1	1	1	1
Q6IS14	Eukaryotic translation initiation factor 5A-1-like	EIF5AL1	16.8	53	13	2	2	2	3.08e+06
Q92905	COP9 signalosome complex subunit 5	COPS5	37.6	52	5	2	2	2
P99999	Cytochrome c	CYCS	11.7	52	18	2	2	2	3.22e+06
P61626	Lysozyme C	LYZ	16.5	52	8	1	1	1	1.71e+06
Q5JPE7	Nodal modulator 2	NOMO2	139.4	52	1	2	2	2	1.88e+06
P62269	40S ribosomal protein S18	RPS18	17.7	52	5	1	1	1	2.15e+06
Q9NXE4	Sphingomyelin phosphodiesterase 4	SMPD4	97.7	52	2	2	2	2	4.41e+06
P62316	Small nuclear ribonucleoprotein Sm D2	SNRPD2	13.5	52	14	2	2	2	1.20e+07
Q8NBS9	Thioredoxin domain-containing protein 5	TXNDC5	47.6	52	4	2	2	2	2.55e+06
Q9H3G5	Probable serine carboxypeptidase CPVL	CPVL	54.1	51	2	1	1	1	1.65e+06
O75190	DnaJ homolog subfamily B member 6	DNAJB6	36.1	51	6	2	2	2	3.53e+06
Q9HCU5	Prolactin regulatory element-binding protein	PREB	45.4	51	5	2	2	2	1.11e+06
P25789	Proteasome subunit alpha type-4	PSMA4	29.5	51	3	1	1	1
P26599	Polypyrimidine tract-binding protein 1	PTBP1	59.6	51	3	1	2	2	1.09e+06
P43487	Ran-specific GTPase-activating protein	RANBP1	23.3	51	5	1	1	1	6.76e+06
Q14157	Ubiquitin-associated protein 2-like	UBAP2L	114.5	51	1	1	1	1	8.44e+05
Q7KZN9	Cytochrome c oxidase assembly protein COX15 homolog	COX15	46	50	3	1	1	1	1.83e+06
P04899	Guanine nucleotide-binding protein G(i) subunit alpha-2	GNAI2	40.4	50	4	1	1	1	8.75e+05
Q9UKA9	Polypyrimidine tract-binding protein 2	PTBP2	57.5	50	3	1	2	2	2.35e+06
Q6P4Q7	Metal transporter CNNM4	CNNM4	86.6	49	1	1	1	1
Q9UBM7	7-dehydrocholesterol reductase	DHCR7	54.5	49	4	2	2	2	1.08e+07
Q8WWC4	m-AAA protease-interacting protein 1, mitochondrial	MAIP1	32.5	49	3	1	1	1	1.06e+06
O60831	PRA1 family protein 2	PRAF2	19.2	49	6	1	1	1	7.40e+06
Q9UNN8	Endothelial protein C receptor	PROCR	26.7	49	4	1	1	1	1.46e+06
Q9NP72	Ras-related protein Rab-18	RAB18	23	49	5	1	1	1	2.92e+06
Q8TB61	Adenosine 3'-phospho 5'-phosphosulfate transporter 1	SLC35B2	47.5	49	3	1	1	1
Q5H8A4	GPI ethanolamine phosphate transferase 2	PIGG	108.1	48	1	1	1	1	6.56e+05
Q969M3	Protein YIPF5	YIPF5	28	48	5	1	1	1	1.90e+06
P48556	26S proteasome non-ATPase regulatory subunit 8	PSMD8	39.6	47	2	1	1	1	3.30e+06
Q15274	Nicotinate-nucleotide pyrophosphorylase [carboxylating]	QPRT	30.8	47	7	2	2	2	1.47e+06
P62249	40S ribosomal protein S16	RPS16	16.4	47	7	1	1	1	1.02e+06
P22314	Ubiquitin-like modifier-activating enzyme 1	UBA1	117.8	47	2	2	2	2	1.45e+06
P48444	Coatomer subunit delta	ARCN1	57.2	46	2	1	1	1	1.12e+06
Q8WVQ1	Soluble calcium-activated nucleotidase 1	CANT1	44.8	46	2	1	1	1
O14681	Etoposide-induced protein 2.4 homolog	EI24	38.9	46	2	1	1	1	1.11e+07
P13473	Lysosome-associated membrane glycoprotein 2	LAMP2	44.9	46	2	1	1	1	1.22e+06
Q96S52	GPI transamidase component PIG-S	PIGS	61.6	46	2	1	1	1
O95772	STARD3 N-terminal-like protein	STARD3NL	26.6	46	5	1	1	1	1.51e+06
Q9Y6K0	Choline/ethanolaminephosphotransferase 1	CEPT1	46.5	45	2	1	1	1	1.78e+06
P61201	COP9 signalosome complex subunit 2	COPS2	51.6	45	3	1	1	1
P01040	Cystatin-A	CSTA	11	45	12	1	1	1
Q13620	Cullin-4B	CUL4B	103.9	45	1	1	1	1
Q16531	DNA damage-binding protein 1	DDB1	126.9	45	1	1	1	1	2.40e+06
Q86VS8	Protein Hook homolog 3	HOOK3	83.1	45	2	1	1	1	4.84e+05
Q6IAA8	Ragulator complex protein LAMTOR1	LAMTOR1	17.7	45	7	1	1	2
Q8IXI2	Mitochondrial Rho GTPase 1	RHOT1	70.7	45	1	1	1	1	1.14e+06
P60059	Protein transport protein Sec61 subunit gamma	SEC61G	7.7	45	19	1	1	1	3.30e+06
P49755	Transmembrane emp24 domain-containing protein 10	TMED10	25	45	7	2	2	2	3.40e+06
P14406	Cytochrome c oxidase subunit 7A2, mitochondrial	COX7A2	9.4	44	12	1	1	1	5.94e+06
Q9P2X0	Dolichol-phosphate mannosyltransferase subunit 3	DPM3	10.1	44	13	1	1	1
O15228	Dihydroxyacetone phosphate acyltransferase	GNPAT	77.1	44	2	1	1	1
P13807	Glycogen [starch] synthase, muscle	GYS1	83.7	44	1	1	1	1
Q14103	Heterogeneous nuclear ribonucleoprotein D0	HNRNPD	38.4	44	2	1	1	1
P11586	C-1-tetrahydrofolate synthase, cytoplasmic	MTHFD1	101.5	44	2	2	2	2	2.18e+06
Q9H2U2	Inorganic pyrophosphatase 2, mitochondrial	PPA2	37.9	44	4	1	1	1
Q9Y320	Thioredoxin-related transmembrane protein 2	TMX2	34	44	4	1	1	1	7.81e+05
O43617	Trafficking protein particle complex subunit 3	TRAPPC3	20.3	44	4	1	1	1	4.43e+06
P50416	Carnitine O-palmitoyltransferase 1, liver isoform	CPT1A	88.3	43	1	1	1	1	1.08e+06
P63218	Guanine nucleotide-binding protein G(I)/G(S)/G(O) subunit gamma-5	GNG5	7.3	43	13	1	1	1
Q86YZ3	Hornerin	HRNR	282.2	43	2	1	1	1
Q9Y4Z0	U6 snRNA-associated Sm-like protein LSm4	LSM4	15.3	43	5	1	1	1	3.50e+07
Q96T76	MMS19 nucleotide excision repair protein homolog	MMS19	113.2	43	1	1	1	1	6.62e+06
O00217	NADH dehydrogenase [ubiquinone] iron-sulfur protein 8, mitochondrial	NDUFS8	23.7	43	5	1	1	1	3.28e+05
Q29RF7	Sister chromatid cohesion protein PDS5 homolog A	PDS5A	150.7	43	1	1	1	1
O95394	Phosphoacetylglucosamine mutase	PGM3	59.8	43	2	1	1	1	1.28e+06
Q9NYW8	RB-associated KRAB zinc finger protein	RBAK	82.9	43	1	1	1	1	2.37e+07
P63173	60S ribosomal protein L38	RPL38	8.2	43	19	1	1	1
Q9H3N1	Thioredoxin-related transmembrane protein 1	TMX1	31.8	43	4	1	1	1	1.90e+06
Q5BJH7	Protein YIF1B	YIF1B	34.4	43	5	1	1	1
P51649	Succinate-semialdehyde dehydrogenase, mitochondrial	ALDH5A1	57.2	42	2	1	1	1	1.47e+06
P50402	Emerin	EMD	29	42	7	2	2	2	6.12e+05
Q9Y241	HIG1 domain family member 1A, mitochondrial	HIGD1A	10.1	42	19	1	1	1
Q16891	MICOS complex subunit MIC60	IMMT	83.6	42	3	2	2	2	9.22e+06
P33176	Kinesin-1 heavy chain	KIF5B	109.6	42	1	1	1	1
O75695	Protein XRP2	RP2	39.6	42	3	1	1	1	2.01e+06
P25398	40S ribosomal protein S12	RPS12	14.5	42	17	2	2	2	6.84e+06
P53999	Activated RNA polymerase II transcriptional coactivator p15	SUB1	14.4	42	5	1	1	1	1.48e+06
O96008	Mitochondrial import receptor subunit TOM40 homolog	TOMM40	37.9	42	2	1	1	1	5.44e+06
P11117	Lysosomal acid phosphatase	ACP2	48.3	41	2	1	1	1	1.93e+06
Q15392	Delta(24)-sterol reductase	DHCR24	60.1	41	2	1	1	1
P13804	Electron transfer flavoprotein subunit alpha, mitochondrial	ETFA	35.1	41	4	1	1	1	5.24e+05
Q9C0E2	Exportin-4	XPO4	130.1	41	1	1	1	1	1.48e+06
Q9Y5A9	YTH domain-containing family protein 2	YTHDF2	62.3	41	2	1	1	1
Q01518	Adenylyl cyclase-associated protein 1	CAP1	51.9	40	4	2	2	2	2.51e+06
Q8NE01	Metal transporter CNNM3	CNNM3	76.1	40	1	1	1	1	4.85e+05
Q9C0A0	Contactin-associated protein-like 4	CNTNAP4	145.2	40	1	1	1	1	2.18e+07
P84243	Histone H3.3	H3-3B	15.3	40	5	1	1	1	7.64e+06
Q7L5N7	Lysophosphatidylcholine acyltransferase 2	LPCAT2	60.2	40	1	1	1	1
P13667	Protein disulfide-isomerase A4	PDIA4	72.9	40	2	1	1	1	1.19e+06
O00231	26S proteasome non-ATPase regulatory subunit 11	PSMD11	47.4	40	5	2	2	2	2.19e+06
Q8IXI1	Mitochondrial Rho GTPase 2	RHOT2	68.1	40	1	1	1	1	1.30e+06
Q7Z333	Probable helicase senataxin	SETX	302.7	40	0	1	1	1	1.93e+07
Q8TC07	TBC1 domain family member 15	TBC1D15	79.4	40	1	1	1	1
P60604	Ubiquitin-conjugating enzyme E2 G2	UBE2G2	18.6	40	5	1	1	1	4.33e+06
Q13155	Aminoacyl tRNA synthase complex-interacting multifunctional protein 2	AIMP2	35.3	39	3	1	1	1
Q10472	Polypeptide N-acetylgalactosaminyltransferase 1	GALNT1	64.2	39	2	1	1	1	1.95e+06
Q9H3K2	Growth hormone-inducible transmembrane protein	GHITM	37.2	39	3	1	1	1	1.69e+06
Q6PIU2	Neutral cholesterol ester hydrolase 1	NCEH1	45.8	39	3	1	1	1	1.63e+06
Q15233	Non-POU domain-containing octamer-binding protein	NONO	54.2	39	3	1	1	1
Q15043	Metal cation symporter ZIP14	SLC39A14	54.2	39	2	1	1	2	3.43e+06
Q6ZXV5	Protein O-mannosyl-transferase TMTC3	TMTC3	103.9	39	1	1	1	1	1.32e+06
P30926	Neuronal acetylcholine receptor subunit beta-4	CHRNB4	56.3	38	1	1	1	1	2.46e+07
Q9UGP8	Translocation protein SEC63 homolog	SEC63	87.9	38	2	1	1	1	1.87e+06
Q9NUM3	Zinc transporter ZIP9	SLC39A9	32.2	38	5	1	1	1	5.84e+05
Q53S58	Transmembrane protein 177	TMEM177	33.7	38	5	2	2	2
P26640	Valine--tRNA ligase	VARS1	140.4	38	1	1	1	1	9.32e+05
Q10567	AP-1 complex subunit beta-1	AP1B1	104.5	37	1	1	1	1	7.91e+05
Q96HU8	GTP-binding protein Di-Ras2	DIRAS2	22.5	37	6	1	1	1	4.17e+06
Q9BYK8	Helicase with zinc finger domain 2	HELZ2	294.5	37	0	1	1	1	4.51e+06
P01876	Immunoglobulin heavy constant alpha 1	IGHA1	37.6	37	3	1	1	1	1.66e+06
P62166	Neuronal calcium sensor 1	NCS1	21.9	37	6	1	1	1	3.15e+05
O14561	Acyl carrier protein, mitochondrial	NDUFAB1	17.4	37	4	1	1	1	5.06e+06
O75340	Programmed cell death protein 6	PDCD6	21.9	37	6	1	1	1	1.02e+06
Q15005	Signal peptidase complex subunit 2	SPCS2	25	37	4	1	1	1	1.95e+06
O75844	CAAX prenyl protease 1 homolog	ZMPSTE24	54.8	37	2	1	1	1
P09543	2',3'-cyclic-nucleotide 3'-phosphodiesterase	CNP	47.5	36	1	1	1	1	3.48e+06
P53621	Coatomer subunit alpha	COPA	138.3	36	1	1	1	1	1.44e+06
P10606	Cytochrome c oxidase subunit 5B, mitochondrial	COX5B	13.7	36	19	2	2	2	1.37e+06
P81605	Dermcidin	DCD	11.3	36	10	1	1	1	1.93e+06
Q99436	Proteasome subunit beta type-7	PSMB7	29.9	36	4	1	1	1	1.60e+06
P49792	E3 SUMO-protein ligase RanBP2	RANBP2	358	36	0	1	1	1	6.12e+06
P61586	Transforming protein RhoA	RHOA	21.8	36	6	1	1	2	1.78e+06
P62857	40S ribosomal protein S28	RPS28	7.8	36	17	1	1	1	3.56e+06
O75880	Protein SCO1 homolog, mitochondrial	SCO1	33.8	36	3	1	1	1	7.29e+05
Q9HC21	Mitochondrial thiamine pyrophosphate carrier	SLC25A19	35.5	36	3	1	1	1	1.14e+06
Q9Y3Q3	Transmembrane emp24 domain-containing protein 3	TMED3	24.8	36	5	1	1	1
Q86V85	Integral membrane protein GPR180	GPR180	49.4	35	2	1	1	1	9.13e+05
Q16777	Histone H2A type 2-C	H2AC20	14	35	5	1	1	1	9.16e+06
Q7LGA3	Heparan sulfate 2-O-sulfotransferase 1	HS2ST1	41.9	35	3	1	1	1	9.09e+05
P61601	Neurocalcin-delta	NCALD	22.2	35	4	1	1	1	1.26e+06
O00487	26S proteasome non-ATPase regulatory subunit 14	PSMD14	34.6	35	2	1	1	1
P40938	Replication factor C subunit 3	RFC3	40.5	35	2	1	1	1	1.49e+06
P05387	60S acidic ribosomal protein P2	RPLP2	11.7	35	14	1	1	1
Q86W33	Transmembrane protein adipocyte-associated 1	TPRA1	41	35	2	1	1	1	2.94e+06
Q9BQB6	Vitamin K epoxide reductase complex subunit 1	VKORC1	18.2	35	8	1	1	1	8.62e+05
P30566	Adenylosuccinate lyase	ADSL	54.9	34	2	1	1	1	7.41e+05
P21964	Catechol O-methyltransferase	COMT	30	34	3	1	1	1	1.90e+06
Q14247	Src substrate cortactin	CTTN	61.5	34	1	1	1	1	7.49e+05
P61604	10 kDa heat shock protein, mitochondrial	HSPE1	10.9	34	12	1	1	1	1.09e+06
O94776	Metastasis-associated protein MTA2	MTA2	75	34	1	1	1	1
P60660	Myosin light polypeptide 6	MYL6	16.9	34	5	1	1	1	2.34e+06
Q9Y266	Nuclear migration protein nudC	NUDC	38.2	34	3	1	1	1	8.25e+05
Q03393	6-pyruvoyl tetrahydrobiopterin synthase	PTS	16.4	34	6	1	1	1	3.32e+06
P62424	60S ribosomal protein L7a	RPL7A	30	34	2	1	1	1	3.70e+07
P37802	Transgelin-2	TAGLN2	22.4	34	6	1	1	1	8.56e+05
Q5BJF2	Sigma intracellular receptor 2	TMEM97	20.8	34	5	1	1	1	3.35e+06
Q15388	Mitochondrial import receptor subunit TOM20 homolog	TOMM20	16.3	34	5	1	1	1	1.04e+07
P12956	X-ray repair cross-complementing protein 6	XRCC6	69.8	34	2	1	1	1	1.48e+06
P06239	Tyrosine-protein kinase Lck	LCK	58	33	2	1	1	1	2.04e+06
Q9Y256	CAAX prenyl protease 2	RCE1	35.8	33	3	1	1	1	2.13e+06
A6NDU8	RAB7A-interacting MON1-CCZ1 complex subunit 1	RIMOC1	33.6	33	3	1	1	1	1.76e+06
P49591	Serine--tRNA ligase, cytoplasmic	SARS1	58.7	33	2	1	1	1	7.79e+05
P08621	U1 small nuclear ribonucleoprotein 70 kDa	SNRNP70	51.5	33	2	1	1	1	1.90e+06
Q9UDW1	Cytochrome b-c1 complex subunit 9	UQCR10	7.3	33	11	1	1	1	7.73e+06
O14949	Cytochrome b-c1 complex subunit 8	UQCRQ	9.9	33	9	1	1	1	3.22e+06
Q9NQH7	Xaa-Pro aminopeptidase 3	XPNPEP3	57	33	1	1	1	1	3.06e+07
Q8N4Q1	Mitochondrial intermembrane space import and assembly protein 40	CHCHD4	16	32	4	1	1	1
P84090	Enhancer of rudimentary homolog	ERH	12.3	32	6	1	1	1	2.12e+06
P47871	Glucagon receptor	GCGR	54	32	2	1	1	1	2.91e+06
Q68DU8	BTB/POZ domain-containing protein KCTD16	KCTD16	49.1	32	2	1	1	1	9.84e+05
Q8N239	Kelch-like protein 34	KLHL34	70.6	32	1	1	1	1	1.47e+06
P62937	Peptidyl-prolyl cis-trans isomerase A	PPIA	18	32	5	1	1	1	2.92e+06
P17812	CTP synthase 1	CTPS1	66.6	31	3	1	1	1	9.14e+05
P08754	Guanine nucleotide-binding protein G(i) subunit alpha-3	GNAI3	40.5	31	2	1	1	1	2.16e+06
P41252	Isoleucine--tRNA ligase, cytoplasmic	IARS1	144.4	31	1	1	1	1	9.11e+05
Q99417	c-Myc-binding protein	MYCBP	12	31	9	1	1	1	1.26e+06
Q8N511	Transmembrane protein 199	TMEM199	23.1	31	4	1	1	1	1.34e+06
Q9H330	Transmembrane protein 245	TMEM245	97.3	31	1	1	1	1	5.59e+05
Q6UXV4	MICOS complex subunit MIC27	APOOL	29.1	30	5	1	1	1
Q93070	Ecto-ADP-ribosyltransferase 4	ART4	35.9	30	2	1	1	1	4.27e+07
P56385	ATP synthase subunit e, mitochondrial	ATP5ME	7.9	30	14	1	1	1	7.28e+06
P38606	V-type proton ATPase catalytic subunit A	ATP6V1A	68.3	30	2	1	1	1	5.07e+05
Q9NQ92	Coordinator of PRMT5 and differentiation stimulator	COPRS	20.1	30	4	1	1	1	1.87e+06
Q9HA64	Ketosamine-3-kinase	FN3KRP	34.4	30	2	1	1	1	1.31e+06
Q96AE4	Far upstream element-binding protein 1	FUBP1	67.5	30	2	1	1	1
Q13283	Ras GTPase-activating protein-binding protein 1	G3BP1	52.1	30	2	1	1	1	3.30e+05
Q8IUG5	Unconventional myosin-XVIIIb	MYO18B	285	30	0	1	1	1	5.73e+06
O94806	Serine/threonine-protein kinase D3	PRKD3	100.4	30	1	1	1	1	7.73e+05
P61026	Ras-related protein Rab-10	RAB10	22.5	30	4	1	1	1
Q9Y3Z3	Deoxynucleoside triphosphate triphosphohydrolase SAMHD1	SAMHD1	72.2	30	1	1	1	1	1.70e+06
L0R6Q1	SLC35A4 upstream open reading frame protein	SLC35A4	11.1	30	9	1	1	1	4.10e+06
Q9BVT8	Transmembrane and ubiquitin-like domain-containing protein 1	TMUB1	26.2	30	4	1	1	1
P09669	Cytochrome c oxidase subunit 6C	COX6C	8.8	29	9	1	1	1	4.15e+06
Q7Z4H3	5'-deoxynucleotidase HDDC2	HDDC2	23.4	29	7	1	1	1
Q6YN16	Hydroxysteroid dehydrogenase-like protein 2	HSDL2	45.4	29	2	1	1	1	8.49e+05
Q15691	Microtubule-associated protein RP/EB family member 1	MAPRE1	30	29	3	1	1	1	1.65e+06
Q9P0J0	NADH dehydrogenase [ubiquinone] 1 alpha subcomplex subunit 13	NDUFA13	16.7	29	6	1	1	1	2.45e+06
O75694	Nuclear pore complex protein Nup155	NUP155	155.1	29	1	1	1	1	7.06e+05
Q92733	Proline-rich protein PRCC	PRCC	52.4	29	2	1	1	1	2.28e+07
P18031	Tyrosine-protein phosphatase non-receptor type 1	PTPN1	49.9	29	3	1	1	1
Q9UHX1	Poly(U)-binding-splicing factor PUF60	PUF60	59.8	29	2	1	1	1	4.25e+05
P26639	Threonine--tRNA ligase 1, cytoplasmic	TARS1	83.4	29	1	1	1	1	6.15e+05
Q14587	Zinc finger protein 268	ZNF268	108.3	29	1	1	1	1	2.69e+06
P55201	Peregrin	BRPF1	137.4	28	0	1	1	1	6.80e+06
P15976	Erythroid transcription factor	GATA1	42.7	28	1	1	1	1
P35998	26S proteasome regulatory subunit 7	PSMC2	48.6	28	3	1	1	1
P46783	40S ribosomal protein S10	RPS10	18.9	28	4	1	1	1	3.69e+06
Q9P2E9	Ribosome-binding protein 1	RRBP1	152.4	28	0	1	1	1	2.19e+06
Q9BX95	Sphingosine-1-phosphate phosphatase 1	SGPP1	49.1	28	3	1	1	1	8.70e+05
B1ANS9	WD repeat-containing protein 64	WDR64	123.6	28	1	1	1	1	2.30e+07
P67809	Y-box-binding protein 1	YBX1	35.9	28	6	1	1	1	4.97e+05
Q9GZM5	Protein YIPF3	YIPF3	38.2	28	2	1	1	1	4.75e+05
Q99943	1-acyl-sn-glycerol-3-phosphate acyltransferase alpha	AGPAT1	31.7	27	4	1	1	1	3.86e+08
P54886	Delta-1-pyrroline-5-carboxylate synthase	ALDH18A1	87.2	27	1	1	1	1
Q8WW22	DnaJ homolog subfamily A member 4	DNAJA4	44.8	27	2	1	1	1	5.43e+06
O43318	Mitogen-activated protein kinase kinase kinase 7	MAP3K7	67.2	27	3	1	1	1	9.74e+05
Q9UBC1	NF-kappa-B inhibitor-like protein 1	NFKBIL1	43.2	27	2	1	1	1	3.84e+05
Q86UT6	NLR family member X1	NLRX1	107.5	27	1	1	1	1
P08708	40S ribosomal protein S17	RPS17	15.5	27	7	1	1	1
O95754	Semaphorin-4F	SEMA4F	83.5	27	1	1	1	1	2.88e+06
O43760	Synaptogyrin-2	SYNGR2	24.8	27	4	1	1	1	4.22e+06
Q69YU5	Protein BRAWNIN	BRAWNIN	8	26	10	1	1	1	1.06e+06
Q96M89	Coiled-coil domain-containing protein 138	CCDC138	76.2	26	1	1	1	1
Q01844	RNA-binding protein EWS	EWSR1	68.4	26	2	1	1	1	7.17e+05
P02788	Lactotransferrin	LTF	78.1	26	1	1	1	1	5.27e+06
P49902	Cytosolic purine 5'-nucleotidase	NT5C2	64.9	26	3	1	1	1	6.17e+05
Q8TEQ8	GPI ethanolamine phosphate transferase 3	PIGO	118.6	26	1	1	1	1	5.05e+05
Q96C36	Pyrroline-5-carboxylate reductase 2	PYCR2	33.6	26	2	1	1	1	2.74e+06
P35244	Replication protein A 14 kDa subunit	RPA3	13.6	26	14	1	1	1	1.25e+06
P62306	Small nuclear ribonucleoprotein F	SNRPF	9.7	26	15	1	1	1
Q6I9Y2	THO complex subunit 7 homolog	THOC7	23.7	26	3	1	1	1	9.90e+05
Q9NYU2	UDP-glucose:glycoprotein glucosyltransferase 1	UGGT1	177.1	26	0	1	1	1
P51572	B-cell receptor-associated protein 31	BCAP31	28	25	4	1	1	1	1.50e+06
P33240	Cleavage stimulation factor subunit 2	CSTF2	60.9	25	2	1	1	1
P09429	High mobility group protein B1	HMGB1	24.9	25	7	1	1	1	1.96e+06
Q7Z6Z7	E3 ubiquitin-protein ligase HUWE1	HUWE1	481.6	25	0	1	1	1	9.37e+06
Q9UNF1	Melanoma-associated antigen D2	MAGED2	64.9	25	1	1	1	1	7.19e+05
Q5XKP0	MICOS complex subunit MIC13	MICOS13	13.1	25	5	1	1	1	3.81e+06
Q9P032	NADH dehydrogenase [ubiquinone] 1 alpha subcomplex assembly factor 4	NDUFAF4	20.3	25	5	1	1	1	1.37e+06
Q9UHD8	Septin-9	SEPTIN9	65.4	25	3	1	1	1
O43759	Synaptogyrin-1	SYNGR1	25.4	25	5	1	1	1
P12081	Histidine--tRNA ligase, cytoplasmic	HARS1	57.4	24	1	1	1	1	1.18e+06
P19367	Hexokinase-1	HK1	102.4	24	1	1	1	1	8.44e+05
Q9Y6V0	Protein piccolo	PCLO	560.4	24	0	1	1	1	5.01e+06
Q9H2J4	Phosducin-like protein 3	PDCL3	27.6	24	3	1	1	1	1.17e+06
Q8WUD1	Ras-related protein Rab-2B	RAB2B	24.2	24	8	1	1	1
Q71UM5	40S ribosomal protein S27-like	RPS27L	9.5	24	15	1	1	1	6.81e+05
Q6P3W7	SCY1-like protein 2	SCYL2	103.6	24	1	1	1	1	1.06e+06
Q8N4H5	Mitochondrial import receptor subunit TOM5 homolog	TOMM5	6	24	14	1	1	1
Q9BW72	HIG1 domain family member 2A, mitochondrial	HIGD2A	11.5	23	27	1	1	1
Q12866	Tyrosine-protein kinase Mer	MERTK	110.2	23	1	1	1	1	2.22e+06
Q9NX14	NADH dehydrogenase [ubiquinone] 1 beta subcomplex subunit 11, mitochondrial	NDUFB11	17.3	23	15	1	1	1
P40616	ADP-ribosylation factor-like protein 1	ARL1	20.4	22	5	1	1	1	2.10e+06
Q7RTS9	Dymeclin	DYM	75.9	22	1	1	1	1	3.01e+06
Q8N766	ER membrane protein complex subunit 1	EMC1	111.7	22	2	1	1	1
Q92570	Nuclear receptor subfamily 4 group A member 3	NR4A3	68.2	22	1	1	1	1	8.50e+05
Q9P0J1	[Pyruvate dehydrogenase [acetyl-transferring]]-phosphatase 1, mitochondrial	PDP1	61	22	3	1	1	1	2.28e+05
Q9BXP2	Solute carrier family 12 member 9	SLC12A9	96	22	1	1	1	1	1.26e+06
Q6P1M0	Long-chain fatty acid transport protein 4	SLC27A4	72	21	1	1	1	1	1.87e+06
Q13464	Rho-associated protein kinase 1	ROCK1	158.1	20	1	1	1	1
Q9UHB9	Signal recognition particle subunit SRP68	SRP68	70.7	20	4	1	1	1
Q9BTV4	Transmembrane protein 43	TMEM43	44.8	20	2	1	1	1
