# Supplementary material for: STING signaling in vestibular macrophages underlies Ménière’s disease pathogenesis
Source: J Neuroinflammation. 2026 Apr 14;23:161. doi: 10.1186/s12974-026-03812-4 (PMC13200447; doi:10.1186/s12974-026-03812-4)
Supplement: Supplementary file 3 — Supplementary Material 3. [file 12974_2026_3812_MOESM3_ESM.xlsx]

## Sheet: GlyGly (K)Sites
Proteins	Leading proteins	Protein	Gene names	Fasta headers	Score	Amino acid	Sequence window	Modification window	GlyGly (K) Probabilities	Position in peptide	Charge	Intensity	Intensity FLAG-ST-UB	Positions
Q9P1Y5	Q9P1Y5	Q9P1Y5	CAMSAP3	CAMP3_HUMAN Calmodulin-regulated spectrin-associated protein 3 OS=Homo sapiens OX=9606 GN=CAMSAP3 PE=1 SV=2	87.251	K	KGDFTRQEYERRAQLKLMDDLDKVLRPRAAG	X;X;X;X;X;X;X;X;X;X;X;X;X;X;X;GlyGly (K);X;X;X;X;X;X;X;X;X;X;X;X;X;X;X	QEYERRAQLK(1)	10	2	87498	87498	989
Q9BZV1	Q9BZV1	Q9BZV1	UBXN6	UBXN6_HUMAN UBX domain-containing protein 6 OS=Homo sapiens OX=9606 GN=UBXN6 PE=1 SV=1	20.659	K	______________MKKFFQEFKADIKFKSA	X;X;X;X;X;X;X;X;X;X;X;X;X;X;Oxidation (M);GlyGly (K);X;X;X;X;X;X;GlyGly (K);X;X;X;X;X;X;X;X	MK(0.921)K(0.094)FFQEFK(0.985)	2	2	374960	374960	2
Q9BZV1	Q9BZV1	Q9BZV1	UBXN6	UBXN6_HUMAN UBX domain-containing protein 6 OS=Homo sapiens OX=9606 GN=UBXN6 PE=1 SV=1	20.659	K	_______MKKFFQEFKADIKFKSAGPGQKLK	X;X;X;X;X;X;X;Oxidation (M);GlyGly (K);X;X;X;X;X;X;GlyGly (K);X;X;X;X;X;X;X;X;X;X;X;X;X;X;X	MK(0.921)K(0.094)FFQEFK(0.985)	9	2	374960	374960	9
Q9BYY1;E9PPU5;P55895	Q9BYY1	Q9BYY1	RAG2	Q9BYY1_HUMAN Recombination activating protein 2 (Fragment) OS=Homo sapiens OX=9606 GN=RAG2 PE=4 SV=1;E9PPU5_HUMAN V(D)J recombination-activating protein 2 (Fragment) OS=Homo sapiens OX=9606 GN=RAG2 PE=4 SV=1;RAG2_HUMAN V(D)J recombination-activating protei	37.749	K	______KIYVMSIVCKNNKKVTFRCTEKDLV	X;X;X;X;X;X;X;X;X;X;X;X;X;X;X;GlyGly (K);X;X;X;GlyGly (K);X;X;X;X;X;X;X;X;X;X;X	IYVMSIVCK(0.731)NNK(0.321)K(0.948)	9	3	167690	167690	10
Q9BYY1;E9PPU5;P55895	Q9BYY1	Q9BYY1	RAG2	Q9BYY1_HUMAN Recombination activating protein 2 (Fragment) OS=Homo sapiens OX=9606 GN=RAG2 PE=4 SV=1;E9PPU5_HUMAN V(D)J recombination-activating protein 2 (Fragment) OS=Homo sapiens OX=9606 GN=RAG2 PE=4 SV=1;RAG2_HUMAN V(D)J recombination-activating protei	37.749	K	__KIYVMSIVCKNNKKVTFRCTEKDLVGDVP	X;X;X;X;X;X;X;X;X;X;X;GlyGly (K);X;X;X;GlyGly (K);X;X;X;X;X;X;X;X;X;X;X;X;X;X;X	IYVMSIVCK(0.731)NNK(0.321)K(0.948)	13	3	167690	167690	14
Q96HE3	Q96HE3	Q96HE3		Q96HE3_HUMAN EML4 protein OS=Homo sapiens OX=9606 PE=2 SV=1	31.425	K	TPCKKYTDMNRQFLEKKEHFFKYLGNTALSD	X;X;X;X;X;X;X;X;Oxidation (M);X;X;X;X;X;X;GlyGly (K);X;X;X;X;X;X;X;X;X;X;X;X;X;X;X	YTDMNRQFLEK(1)	11	2	191830	191830	19
Q86YL1	Q86YL1	Q86YL1		Q86YL1_HUMAN Putative HTH DNA-binding protein OS=Homo sapiens OX=9606 PE=2 SV=1	41.025	K	__________MLELLKLQMRMRTPAAIAAEL	X;X;X;X;X;X;X;X;X;X;X;X;X;X;X;GlyGly (K);X;X;Oxidation (M);X;X;X;X;X;X;X;X;X;X;X;X	MLELLK(1)LQMR	6	2	51794	51794	6
Q86WV6;A0A494C0W5;A0A2R3XZB7;A0A3G1PSE3	Q86WV6	Q86WV6	TMEM173	STING_HUMAN Stimulator of interferon genes protein OS=Homo sapiens OX=9606 GN=STING1 PE=1 SV=1;A0A494C0W5_HUMAN Stimulator of interferon genes protein OS=Homo sapiens OX=9606 GN=STING1 PE=1 SV=1;A0A2R3XZB7_HUMAN Stimulator of interferon genes protein OS=Ho	32.692	K	STMSQEPELLISGMEKPLPLRTDFS______	X;X;Oxidation (M);X;X;X;X;X;X;X;X;X;X;Oxidation (M);X;GlyGly (K);X;X;X;X;X;X;X;X;X;X;X;X;X;X;X	TSAVPSTSTMSQEPELLISGMEK(1)PLPLR	23	3	353490	353490	370
Q6PID2	Q6PID2	Q6PID2	MGC4836	Q6PID2_HUMAN RNA-directed DNA polymerase OS=Homo sapiens OX=9606 GN=MGC4836 PE=2 SV=1	29.131	K	_____________MLKTLNKLGIDGTYFKII	X;X;X;X;X;X;X;X;X;X;X;X;X;X;X;GlyGly (K);X;X;X;X;X;X;X;X;X;X;X;X;X;X;X	LK(0.986)TLNK(0.008)LGIDGTYFK(0.005)	2	2	40216	40216	3
Q53HJ4	Q53HJ4	Q53HJ4		Q53HJ4_HUMAN DNA replication licensing factor MCM3 (Fragment) OS=Homo sapiens OX=9606 PE=2 SV=1	85.716	K	GTKKKKEEMVSAAFMKKYIHVAKIIKPVLTQ	X;X;X;X;X;X;X;X;Oxidation (M);X;X;X;X;X;Oxidation (M);GlyGly (K);GlyGly (K);X;X;X;X;X;X;X;X;X;X;X;X;X;X	KEEMVSAAFMK(1)K(1)	11	2	1227800	1227800	569
Q53HJ4	Q53HJ4	Q53HJ4		Q53HJ4_HUMAN DNA replication licensing factor MCM3 (Fragment) OS=Homo sapiens OX=9606 PE=2 SV=1	85.716	K	TKKKKEEMVSAAFMKKYIHVAKIIKPVLTQE	X;X;X;X;X;X;X;Oxidation (M);X;X;X;X;X;Oxidation (M);GlyGly (K);GlyGly (K);X;X;X;X;X;X;X;X;X;X;X;X;X;X;X	KEEMVSAAFMK(1)K(1)	12	2	1227800	1227800	570
P78384;A0A087WTD0;B7Z5D6	P78384	P78384	NPRL3	P78384_HUMAN GATOR complex protein NPRL3 OS=Homo sapiens OX=9606 PE=3 SV=1;A0A087WTD0_HUMAN GATOR complex protein NPRL3 (Fragment) OS=Homo sapiens OX=9606 GN=NPRL3 PE=1 SV=6;B7Z5D6_HUMAN GATOR complex protein NPRL3 OS=Homo sapiens OX=9606 PE=2 SV=1	22.004	K	_______MCGQKFELKIDNVRFVGHPTLLQH	X;X;X;X;X;X;X;X;X;X;X;X;X;X;X;GlyGly (K);X;X;X;X;X;X;X;X;X;X;X;X;X;X;X	CGQK(0.131)FELK(0.869)IDNVR	8	2	122410	122410	9
P62979;F5GYU3;F5H747;F5GXK7;J3QKN0;Q5PY61;Q5U5U6;Q9UFQ0;Q96C32;Q96MH4;L8B196;L8B4I8;Q96H31;L8B4R0;A8K674;L8B4M0;L8B4Z6;L8B4J3;Q66K58;Q5RKT7;Q59EM9;F5H388;M0R2S1;J3QS39;J3QTR3;M0R1M6;F5H6Q2;Q3MIH3;F5H2Z3;P0CG48;B2RDW1;A0A248RGE3;F5H265;B4DV12;Q5UGI3;P62987;P0CG47;Q8WYN9;Q49A90;M0R1V7;F5GZ39	P62979	P62979	RPS27A;UBC;UBB;DKFZp434K0435;UbC;UBA52;HEL112	RS27A_HUMAN Ubiquitin-ribosomal protein eS31 fusion protein OS=Homo sapiens OX=9606 GN=RPS27A PE=1 SV=2;F5GYU3_HUMAN Ubiquitin C (Fragment) OS=Homo sapiens OX=9606 GN=UBC PE=1 SV=1;F5H747_HUMAN Ubiquitin C (Fragment) OS=Homo sapiens OX=9606 GN=UBC PE=1 SV=	156.57	K	KEGIPPDQQRLIFAGKQLEDGRTLSDYNIQK	X;X;X;X;X;X;X;X;X;X;X;X;X;X;X;GlyGly (K);X;X;X;X;X;X;X;X;X;X;X;X;X;X;GlyGly (K)	LIFAGK(1)QLEDGR	6	2	133930	133930	48
P62979;F5GYU3;F5H747;F5GXK7;J3QKN0;Q5PY61;Q5U5U6;Q9UFQ0;Q96C32;Q96MH4;L8B196;L8B4I8;Q96H31;L8B4R0;A8K674;L8B4M0;L8B4Z6;L8B4J3;Q66K58;Q5RKT7;Q59EM9;F5H388;M0R2S1;J3QS39;J3QTR3;M0R1M6;F5H6Q2;Q3MIH3;F5H2Z3;P0CG48;B2RDW1;A0A248RGE3;F5H265;B4DV12;Q5UGI3;P62987;P0CG47;Q8WYN9	P62979	P62979	RPS27A;UBC;UBB;DKFZp434K0435;UbC;UBA52;HEL112	RS27A_HUMAN Ubiquitin-ribosomal protein eS31 fusion protein OS=Homo sapiens OX=9606 GN=RPS27A PE=1 SV=2;F5GYU3_HUMAN Ubiquitin C (Fragment) OS=Homo sapiens OX=9606 GN=UBC PE=1 SV=1;F5H747_HUMAN Ubiquitin C (Fragment) OS=Homo sapiens OX=9606 GN=UBC PE=1 SV=	40.53	K	KQLEDGRTLSDYNIQKESTLHLVLRLRGGAK	GlyGly (K);X;X;X;X;X;X;X;X;X;X;X;X;X;X;GlyGly (K);X;X;X;X;X;X;X;X;X;X;X;X;X;X;X	TLSDYNIQK(1)ESTLHLVLR	9	3	23987	23987	63
P12271	P12271	P12271	RLBP1	RLBP1_HUMAN Retinaldehyde-binding protein 1 OS=Homo sapiens OX=9606 GN=RLBP1 PE=1 SV=2	11.482	K	FTMQQAASLRTSDLRKMVDMLQDSFPARFKA	X;X;X;X;X;X;X;X;X;X;X;X;X;X;X;GlyGly (K);X;X;X;Oxidation (M);X;X;X;X;X;X;X;X;X;GlyGly (K);X	K(1)MVDMLQDSFPARFK(1)	1	3	55127	55127	222
P12271	P12271	P12271	RLBP1	RLBP1_HUMAN Retinaldehyde-binding protein 1 OS=Homo sapiens OX=9606 GN=RLBP1 PE=1 SV=2	11.482	K	RKMVDMLQDSFPARFKAIHFIHQPWYFTTTY	X;GlyGly (K);X;X;X;Oxidation (M);X;X;X;X;X;X;X;X;X;GlyGly (K);X;X;X;X;X;X;X;X;X;X;X;X;X;X;X	K(1)MVDMLQDSFPARFK(1)	15	3	55127	55127	236
L8EAZ2	L8EAZ2	L8EAZ2	USP40	L8EAZ2_HUMAN Alternative protein USP40 OS=Homo sapiens OX=9606 GN=USP40 PE=4 SV=1	40.386	K	___MMISVQSEMTLEKKSRNNGPWGEGKAKK	X;X;X;X;Oxidation (M);X;X;X;X;X;X;X;X;X;X;GlyGly (K);GlyGly (K);X;X;X;X;X;X;X;X;X;X;X;X;X;X	MISVQSEMTLEK(1)K(1)	12	2	79324	79324	13
L8EAZ2	L8EAZ2	L8EAZ2	USP40	L8EAZ2_HUMAN Alternative protein USP40 OS=Homo sapiens OX=9606 GN=USP40 PE=4 SV=1	40.386	K	__MMISVQSEMTLEKKSRNNGPWGEGKAKKP	X;X;X;Oxidation (M);X;X;X;X;X;X;X;X;X;X;GlyGly (K);GlyGly (K);X;X;X;X;X;X;X;X;X;X;X;X;X;X;X	MISVQSEMTLEK(1)K(1)	13	2	79324	79324	14
J3KSH6	J3KSH6	J3KSH6	HES7	J3KSH6_HUMAN Hes family bHLH transcription factor 7 (Fragment) OS=Homo sapiens OX=9606 GN=HES7 PE=1 SV=1	93.467	K	_______MRRSGEMLKPLVEKRRRDRINRSL	X;X;X;X;X;X;X;X;X;X;X;X;X;X;X;GlyGly (K);X;X;X;X;GlyGly (K);X;X;X;X;X;X;X;X;X;X	SGEMLK(1)PLVEK(1)	6	2	149110	149110	9
J3KSH6	J3KSH6	J3KSH6	HES7	J3KSH6_HUMAN Hes family bHLH transcription factor 7 (Fragment) OS=Homo sapiens OX=9606 GN=HES7 PE=1 SV=1	93.467	K	__MRRSGEMLKPLVEKRRRDRINRSLEELRL	X;X;X;X;X;X;X;X;X;X;GlyGly (K);X;X;X;X;GlyGly (K);X;X;X;X;X;X;X;X;X;X;X;X;X;X;X	SGEMLK(1)PLVEK(1)	11	2	149110	149110	14
H7C4G9;O15083	H7C4G9	H7C4G9	ERC2	H7C4G9_HUMAN ELKS/RAB6-interacting/CAST family member 2 OS=Homo sapiens OX=9606 GN=ERC2 PE=1 SV=2;ERC2_HUMAN ERC protein 2 OS=Homo sapiens OX=9606 GN=ERC2 PE=1 SV=3	51.531	K	SRMNPEFADQIKQLDKEASYYRDECGKAQAE	X;X;Oxidation (M);X;X;X;X;X;X;X;X;X;X;X;X;GlyGly (K);X;X;X;X;X;X;X;X;X;X;X;X;X;X;X	MNPEFADQIKQLDK(1)	14	2	229340	229340	722
H0YEA6;E9PN39;Q6P444	H0YEA6	H0YEA6	MTFR2	H0YEA6_HUMAN Mitochondrial fission regulator (Fragment) OS=Homo sapiens OX=9606 GN=MTFR2 PE=1 SV=1;E9PN39_HUMAN Mitochondrial fission regulator (Fragment) OS=Homo sapiens OX=9606 GN=MTFR2 PE=1 SV=1;MTFR2_HUMAN Mitochondrial fission regulator 2 OS=Homo sapi	24.164	K	XSQRNKDIPNMLDVLKDMNKVKLRAIERSPG	X;X;X;X;X;X;X;X;X;X;Oxidation (M);X;X;X;X;GlyGly (K);X;Oxidation (M);X;GlyGly (K);X;GlyGly (K);X;X;X;X;X;X;X;X;X	DIPNMLDVLK(1)DMNK(1)VK(1)	10	2	739310	739310	16
H0YEA6;E9PN39;Q6P444	H0YEA6	H0YEA6	MTFR2	H0YEA6_HUMAN Mitochondrial fission regulator (Fragment) OS=Homo sapiens OX=9606 GN=MTFR2 PE=1 SV=1;E9PN39_HUMAN Mitochondrial fission regulator (Fragment) OS=Homo sapiens OX=9606 GN=MTFR2 PE=1 SV=1;MTFR2_HUMAN Mitochondrial fission regulator 2 OS=Homo sapi	24.164	K	NKDIPNMLDVLKDMNKVKLRAIERSPGGRPI	X;X;X;X;X;X;Oxidation (M);X;X;X;X;GlyGly (K);X;Oxidation (M);X;GlyGly (K);X;GlyGly (K);X;X;X;X;X;X;X;X;X;X;X;X;X	DIPNMLDVLK(1)DMNK(1)VK(1)	14	2	739310	739310	20
H0YEA6;E9PN39;Q6P444	H0YEA6	H0YEA6	MTFR2	H0YEA6_HUMAN Mitochondrial fission regulator (Fragment) OS=Homo sapiens OX=9606 GN=MTFR2 PE=1 SV=1;E9PN39_HUMAN Mitochondrial fission regulator (Fragment) OS=Homo sapiens OX=9606 GN=MTFR2 PE=1 SV=1;MTFR2_HUMAN Mitochondrial fission regulator 2 OS=Homo sapi	24.164	K	DIPNMLDVLKDMNKVKLRAIERSPGGRPIHK	X;X;X;X;Oxidation (M);X;X;X;X;GlyGly (K);X;Oxidation (M);X;GlyGly (K);X;GlyGly (K);X;X;X;X;X;X;X;X;X;X;X;X;X;X;X	DIPNMLDVLK(1)DMNK(1)VK(1)	16	2	739310	739310	22
F8WDQ0	F8WDQ0	F8WDQ0	CNTN6	F8WDQ0_HUMAN Contactin 6 OS=Homo sapiens OX=9606 GN=CNTN6 PE=4 SV=1	13.798	K	_____METGNSAATHKLFCRKVYISPILLLT	X;X;X;X;X;X;X;X;X;X;X;X;X;X;X;GlyGly (K);X;X;X;X;X;X;X;X;X;X;X;X;X;X;X	ETGNSAATHK(1)LFCR	10	3	52723	52723	11
E9PS90;Q9NW72;Q8NCT7;W6JLH6;Q5XXA6	E9PS90	E9PS90	ANO1;TMEM16A	E9PS90_HUMAN Anoctamin (Fragment) OS=Homo sapiens OX=9606 GN=ANO1 PE=1 SV=1;Q9NW72_HUMAN Anoctamin OS=Homo sapiens OX=9606 PE=2 SV=1;Q8NCT7_HUMAN Anoctamin (Fragment) OS=Homo sapiens OX=9606 GN=ANO1 PE=2 SV=2;W6JLH6_HUMAN Anoctamin OS=Homo sapiens OX=9606	72.492	K	VKDHPRAEYEARVLEKSLKKESRNKETDKVK	X;X;X;X;X;X;X;X;X;X;X;X;X;X;X;GlyGly (K);X;X;X;X;X;X;X;X;X;X;X;X;X;X;X	AEYEARVLEK(1)	10	2	2141800	2141800	42
C9JS60;C9JEY6;O95201	C9JS60	C9JS60	ZNF205	C9JS60_HUMAN Zinc finger protein 205 (Fragment) OS=Homo sapiens OX=9606 GN=ZNF205 PE=1 SV=1;C9JEY6_HUMAN Zinc finger protein 205 (Fragment) OS=Homo sapiens OX=9606 GN=ZNF205 PE=1 SV=8;RHIT_HUMAN Transcriptional repressor RHIT OS=Homo sapiens OX=9606 GN=ZNF	39.039	K	__MSADGGGIQDTQDKETPPEVPDRGHPHQE	X;X;Oxidation (M);X;X;X;X;X;X;X;X;X;X;X;X;GlyGly (K);X;X;X;X;X;X;X;X;X;X;X;X;X;X;X	MSADGGGIQDTQDK(1)	14	2	126730	126730	14
B4DKG1	B4DKG1	B4DKG1		B4DKG1_HUMAN cDNA FLJ61129, highly similar to NGFI-A-binding protein 1 OS=Homo sapiens OX=9606 PE=2 SV=1	9.2617	K	_MIGHIFEMNDDDPHKEEEIRKYSAIYGRFD	X;X;X;X;X;X;X;X;Oxidation (M);X;X;X;X;X;X;GlyGly (K);X;X;X;X;X;X;X;X;X;X;X;X;X;X;X	IGHIFEMNDDDPHK(1)	14	2	39193	39193	15
B3KX26;O00463	B3KX26	B3KX26	TRAF5	B3KX26_HUMAN cDNA FLJ44538 fis, clone UTERU3005159, highly similar to TNF receptor-associated factor 5 OS=Homo sapiens OX=9606 PE=2 SV=1;TRAF5_HUMAN TNF receptor-associated factor 5 OS=Homo sapiens OX=9606 GN=TRAF5 PE=1 SV=2	24.164	K	FRQRVTLMLLDQSGKKNIMETFKPDPNSSSF	X;X;X;X;X;X;X;X;X;X;X;X;X;X;X;GlyGly (K);X;X;Oxidation (M);X;X;X;GlyGly (K);X;X;X;X;X;X;X;X	K(0.986)NIMETFK(0.978)PDPNSSSFK(0.036)	1	3	264540	264540	162
B3KX26;O00463	B3KX26	B3KX26	TRAF5	B3KX26_HUMAN cDNA FLJ44538 fis, clone UTERU3005159, highly similar to TNF receptor-associated factor 5 OS=Homo sapiens OX=9606 PE=2 SV=1;TRAF5_HUMAN TNF receptor-associated factor 5 OS=Homo sapiens OX=9606 GN=TRAF5 PE=1 SV=2	24.164	K	MLLDQSGKKNIMETFKPDPNSSSFKRPDGEM	X;X;X;X;X;X;X;X;GlyGly (K);X;X;Oxidation (M);X;X;X;GlyGly (K);X;X;X;X;X;X;X;X;X;X;X;X;X;X;X	K(0.986)NIMETFK(0.978)PDPNSSSFK(0.036)	8	3	264540	264540	169
A8K5P5;Q9NRH2	A8K5P5	A8K5P5	SNRK	A8K5P5_HUMAN cDNA FLJ77864, highly similar to Homo sapiens HSNFRK (HSNFRK) mRNA OS=Homo sapiens OX=9606 PE=2 SV=1;SNRK_HUMAN SNF-related serine/threonine-protein kinase OS=Homo sapiens OX=9606 GN=SNRK PE=1 SV=2	12.683	K	ILELGDGGDMFDYIMKHEEGLNEDLAKKYFA	X;X;X;X;X;X;X;X;X;Oxidation (M);X;X;X;X;Oxidation (M);GlyGly (K);X;X;X;X;X;X;X;X;X;X;X;X;X;X;X	LYLILELGDGGDMFDYIMK(1)	19	2	163040	163040	106
A0A804HI32;A0A804HL50;Q86XX4	A0A804HI32	A0A804HI32	FRAS1	A0A804HI32_HUMAN Fraser extracellular matrix complex subunit 1 OS=Homo sapiens OX=9606 GN=FRAS1 PE=1 SV=1;A0A804HL50_HUMAN Fraser extracellular matrix complex subunit 1 OS=Homo sapiens OX=9606 GN=FRAS1 PE=1 SV=1;FRAS1_HUMAN Extracellular matrix organizing	36.952	K	YIMKEDPGAGRLQMMKHGNLEQISIKGPIRS	X;X;X;X;X;X;X;X;X;X;X;X;X;Oxidation (M);Oxidation (M);GlyGly (K);X;X;X;X;X;X;X;X;X;GlyGly (K);X;X;X;X;X	LQMMK(1)HGNLEQISIK(1)	5	2	412390	412390	2131
A0A804HI32;A0A804HL50;Q86XX4	A0A804HI32	A0A804HI32	FRAS1	A0A804HI32_HUMAN Fraser extracellular matrix complex subunit 1 OS=Homo sapiens OX=9606 GN=FRAS1 PE=1 SV=1;A0A804HL50_HUMAN Fraser extracellular matrix complex subunit 1 OS=Homo sapiens OX=9606 GN=FRAS1 PE=1 SV=1;FRAS1_HUMAN Extracellular matrix organizing	36.952	K	RLQMMKHGNLEQISIKGPIRSFTQADISQGQ	X;X;X;Oxidation (M);Oxidation (M);GlyGly (K);X;X;X;X;X;X;X;X;X;GlyGly (K);X;X;X;X;X;X;X;X;X;X;X;X;X;X;X	LQMMK(1)HGNLEQISIK(1)	15	2	412390	412390	2141
A0A2U3TZT7	A0A2U3TZT7	A0A2U3TZT7		A0A2U3TZT7_HUMAN Otoferlin OS=Homo sapiens OX=9606 GN=OTOF PE=1 SV=1	13.274	K	__________MIKTEKSYPERRLRGVLEELS	X;X;X;X;X;X;X;X;X;X;Oxidation (M);X;X;X;X;GlyGly (K);X;X;X;X;X;X;X;X;X;X;X;X;X;X;X	MIK(0.154)TEK(0.846)SYPER	6	2	198320	198320	6
A0A087X101	A0A087X101	A0A087X101	CPSF1	A0A087X101_HUMAN Cleavage and polyadenylation specific factor 1 OS=Homo sapiens OX=9606 GN=CPSF1 PE=1 SV=1	10.645	K	DRDRNLMVYMYLPEAKESFGGMRLLRRADFH	X;X;X;X;X;X;Oxidation (M);X;X;Oxidation (M);X;X;X;X;X;GlyGly (K);X;X;X;X;X;X;X;X;X;X;X;X;X;X;X	CSCLVSDRDRNLMVYMYLPEAK(1)	22	3	438810	438810	49
